# Supplementary material for: Associations between the Plasmodium falciparum genome and sickle haemoglobin identified in mild malaria cases from Ghana
Source: Malar J. 2026 Jun 1;25:242. doi: 10.1186/s12936-026-05956-3 (PMC13295231; doi:10.1186/s12936-026-05956-3)
Supplement: Supplementary file 2 — Supplementary Material 2 [file 12936_2026_5956_MOESM2_ESM.xlsx]

## Sheet: Supp Table 1
Analysis	relatedness_cutoff	PCs	Pfsa locus	Pf chromosome	Pf position	Pf reference allele	Pf alternate allele	N	missing	total	Pf ref	Pf nonref	HbAA	HbAS	HbSS	Minimal cross-tabulation count	Posterior mode (beta)	Posterior standard deviation	Standard error	log10 Bayes factor	P-value
Main	0.5	3	Pfsa3	Pf3D7_11_v3	1058035	TCATTTAATTTATTCCACATTTTTC	ACATTTAATTTATTCCACATTTTTC	1281	32	1313	1223	58	1248	32	1	16	3.167	0.396	0.393	11.687	8.14e-16
Main	0.5	3	Pfsa3	Pf3D7_11_v3	1057437	T	C	1279	34	1313	1218	61	1246	32	1	16	3.06	0.39	0.387	11.177	2.84e-15
Main	0.5	3	Pfsa3	Pf3D7_11_v3	1054282	T	C	1253	60	1313	1176	77	1223	29	1	15	2.777	0.403	0.399	8.939	3.38e-12
Main	0.5	3	Pfsa1	Pf3D7_02_v3	631190	T	A	1286	27	1313	1236	50	1255	30	1	12	2.815	0.421	0.417	7.737	1.46e-11
Main	0.5	3	Pfsa1	Pf3D7_02_v3	630545	C	T	1264	49	1313	1220	44	1233	30	1	11	2.866	0.438	0.434	7.345	3.9e-11
Main	0.5	3	Pfsa1	Pf3D7_02_v3	630290	A	T	1259	54	1313	1210	49	1228	30	1	11	2.646	0.429	0.424	6.563	4.25e-10
Main	0.5	3	Pfsa1	Pf3D7_02_v3	629375	C	G	1242	71	1313	1195	47	1213	28	1	10	2.621	0.448	0.442	5.923	3.03e-09
Main	0.5	3	Pfsa4	Pf3D7_04_v3	1121472	T	A	1224	89	1313	50	1174	1193	30	1	10	-2.443	0.432	0.426	5.454	9.65e-09
Main	0.5	3		Pf3D7_11_v3	269007	T	C	1274	39	1313	1261	13	965	297	12	11	2.378	0.659	0.637	3.974	0.000187
Main	0.5	3	Pfsa1	Pf3D7_02_v3	630420	T	C	1266	47	1313	1232	34	1236	29	1	7	2.405	0.501	0.492	3.896	1.01e-06
Main	0.5	3	Pfsa4	Pf3D7_04_v3	1122147	A	C	1259	54	1313	47	1212	1229	29	1	8	-2.164	0.464	0.454	3.763	1.9e-06
Main	0.5	3		Pf3D7_14_v3	3121524	A	G	1204	109	1313	1137	67	912	280	12	5	-1.406	0.436	0.423	3.231	0.000889
Main	0.5	3		Pf3D7_14_v3	3237010	G	A	1161	152	1313	1150	11	878	273	10	10	2.221	0.676	0.648	3.21	0.000607
Main	0.5	3		Pf3D7_14_v3	1666117	T	C	1005	308	1313	255	750	976	29	0	12	-1.435	0.381	0.372	3.085	0.000115
Main	0.5	3		Pf3D7_03_v3	142026	T	A	1275	38	1313	10	1265	1242	32	1	4	-2.845	0.707	0.688	2.999	3.55e-05
Main	0.5	3		Pf3D7_03_v3	79845	G	A	1266	47	1313	31	1235	1233	32	1	6	-2.136	0.509	0.496	2.963	1.65e-05
Main	0.5	3		Pf3D7_04_v3	1125404	C	A	1187	126	1313	82	1105	1154	32	1	9	-1.669	0.417	0.408	2.847	4.22e-05
Main	0.5	3		Pf3D7_11_v3	1586320	C	T	1259	54	1313	1241	18	949	298	12	12	1.668	0.48	0.465	2.831	0.000334
Main	0.5	3		Pf3D7_08_v3	1311636	C	A	1192	121	1313	1169	23	1159	32	1	5	2.195	0.574	0.557	2.625	8.1e-05
Main	0.5	3		Pf3D7_14_v3	1485518	A	C	1278	35	1313	1251	27	1245	32	1	5	2.157	0.573	0.555	2.537	0.000102
Main	0.5	3		Pf3D7_13_v3	1729999	A	C	1237	76	1313	1209	28	1207	29	1	5	2.135	0.57	0.552	2.52	0.000111
Main	0.5	3		Pf3D7_12_v3	201853	A	G	1276	37	1313	1262	14	1242	33	1	4	2.406	0.666	0.643	2.468	0.000184
Main	0.5	3		Pf3D7_11_v3	230684	A	C	1157	156	1313	1054	103	871	274	12	42	0.788	0.217	0.215	2.467	0.000248
Main	0.5	3		Pf3D7_04_v3	432852	T	C	1226	87	1313	1186	40	930	285	11	2	-1.579	0.606	0.573	2.462	0.0058725
Main	0.5	3		Pf3D7_14_v3	2605972	A	G	1245	68	1313	1200	45	1212	32	1	6	1.89	0.513	0.498	2.438	0.000147
Main	0.5	3		Pf3D7_06_v3	1027438	A	G	1269	44	1313	1232	37	959	298	12	2	-1.595	0.611	0.578	2.426	0.00577455
Main	0.5	3		Pf3D7_12_v3	597039	C	A	1267	46	1313	1250	17	954	302	11	11	1.565	0.488	0.471	2.413	0.000888
Main	0.5	3		Pf3D7_08_v3	1082988	G	A	1283	30	1313	1261	22	970	301	12	0	-2.198	1.028	0.925	2.402	0.0174749
Main	0.5	3		Pf3D7_07_v3	78952	T	C	1211	102	1313	1158	53	913	286	12	4	-1.318	0.478	0.459	2.372	0.00412306
Main	0.5	3		Pf3D7_12_v3	758530	T	C	1264	49	1313	1242	22	958	294	12	0	-2.186	1.027	0.924	2.36	0.0179449
Main	0.5	3		Pf3D7_09_v3	91524	C	A	1028	285	1313	693	335	999	29	0	2	-1.616	0.618	0.584	2.36	0.0056808
Main	0.5	3		Pf3D7_14_v3	875497	T	C	978	335	1313	279	699	953	24	1	11	-1.3	0.402	0.391	2.32	0.000886
Main	0.5	3		Pf3D7_03_v3	74346	G	A	1073	240	1313	875	198	1045	27	1	0	-2.167	1.027	0.922	2.316	0.0187351
Main	0.5	3		Pf3D7_11_v3	1677370	C	T	1160	153	1313	1074	86	1131	28	1	8	1.553	0.447	0.434	2.26	0.000349
Main	0.5	3		Pf3D7_03_v3	156355	T	C	1287	26	1313	1267	20	975	300	12	0	-2.197	1.051	0.941	2.238	0.0194982
Main	0.5	3		Pf3D7_07_v3	302930	G	A	1275	38	1313	1254	21	961	302	12	0	-2.142	1.03	0.921	2.236	0.0200429
Main	0.5	3		Pf3D7_13_v3	779881	T	A	1148	165	1313	1035	113	864	273	11	15	-0.858	0.283	0.278	2.217	0.00201023
Main	0.5	3		Pf3D7_07_v3	506747	T	C	1263	50	1313	1243	20	953	298	12	13	1.388	0.445	0.431	2.193	0.00128451
Main	0.5	3		Pf3D7_07_v3	78961	T	C	1210	103	1313	1159	51	912	286	12	4	-1.274	0.479	0.46	2.187	0.00557477
Main	0.5	3		Pf3D7_14_v3	261295	G	A	1200	113	1313	1140	60	1168	31	1	7	1.603	0.462	0.448	2.186	0.000348
Main	0.5	3		Pf3D7_06_v3	1149880	T	A	1203	110	1313	1192	11	903	288	12	8	1.756	0.617	0.587	2.177	0.00275945
Main	0.5	3		Pf3D7_07_v3	78944	A	C	1211	102	1313	1160	51	913	286	12	4	-1.269	0.479	0.46	2.167	0.00576096
Main	0.5	3		Pf3D7_14_v3	495013	T	A	1058	255	1313	796	262	1030	28	0	1	-1.721	0.74	0.686	2.154	0.0120678
Main	0.5	3		Pf3D7_01_v3	555400	C	G	1287	26	1313	1276	11	971	304	12	9	1.748	0.616	0.586	2.143	0.00285146
Main	0.5	3		Pf3D7_08_v3	612596	C	A	1112	201	1313	927	185	1081	31	0	0	-2.077	1.026	0.913	2.132	0.0228676
Main	0.5	3		Pf3D7_01_v3	531752	G	A	936	377	1313	815	121	707	220	9	17	-0.826	0.275	0.271	2.13	0.00226048
Main	0.5	3		Pf3D7_03_v3	702915	C	T	1148	165	1313	1056	92	865	271	12	38	0.769	0.228	0.225	2.125	0.00063
Main	0.5	3		Pf3D7_14_v3	3193676	G	A	1027	286	1313	774	253	998	28	1	1	-1.7	0.739	0.684	2.112	0.0129617
Main	0.5	3		Pf3D7_14_v3	2861073	T	G	1263	50	1313	1240	23	953	298	12	14	1.294	0.414	0.402	2.11	0.00127328
Main	0.5	3		Pf3D7_13_v3	779888	A	T	1140	173	1313	1029	111	857	272	11	15	-0.84	0.283	0.278	2.104	0.00252125
Main	0.5	3		Pf3D7_13_v3	1061303	T	A	1285	28	1313	1271	14	968	306	11	9	1.589	0.542	0.519	2.093	0.00220788
Main	0.5	3		Pf3D7_13_v3	1061306	T	C	1285	28	1313	1271	14	968	306	11	9	1.589	0.542	0.519	2.093	0.00220788
Main	0.5	3		Pf3D7_04_v3	380196	T	C	1235	78	1313	1198	37	933	291	11	2	-1.467	0.608	0.573	2.06	0.0104548
Main	0.5	3		Pf3D7_07_v3	611052	T	C	1163	150	1313	1151	12	1133	29	1	4	2.438	0.791	0.753	2.053	0.00121054
Main	0.5	3		Pf3D7_04_v3	1125973	A	G	1270	43	1313	19	1251	1236	33	1	4	-2.098	0.639	0.613	2.046	0.000616
Main	0.5	3		Pf3D7_11_v3	561902	A	T	1264	49	1313	1245	19	961	292	11	0	-2.061	1.031	0.915	2.033	0.0242715
Main	0.5	3		Pf3D7_04_v3	487211	A	T	1016	297	1313	247	769	989	27	0	1	1.682	0.742	0.686	2.024	0.0141527
Main	0.5	3		Pf3D7_03_v3	958651	A	G	1276	37	1313	1258	18	966	299	11	0	-2.062	1.033	0.916	2.018	0.0244014
Main	0.5	3		Pf3D7_04_v3	1010559	G	T	1277	36	1313	1243	34	964	302	11	2	-1.459	0.611	0.575	2.006	0.0112066
Main	0.5	3		Pf3D7_14_v3	2994433	T	A	1250	63	1313	1199	51	1218	31	1	6	1.649	0.504	0.486	2.005	0.000697
Main	0.5	3		Pf3D7_02_v3	860529	T	G	1245	68	1313	1227	18	935	298	12	0	-2.048	1.034	0.915	2.003	0.025228
Main	0.5	3		Pf3D7_13_v3	1395115	T	G	1089	224	1313	934	155	824	254	11	56	0.626	0.188	0.186	2	0.000758
Main	0.5	3		Pf3D7_14_v3	3193685	C	T	1027	286	1313	783	244	998	28	1	1	-1.658	0.74	0.683	1.997	0.0151785
Main	0.5	3		Pf3D7_07_v3	908940	T	G	1098	215	1313	930	168	1067	30	1	0	-2.026	1.029	0.91	1.995	0.025958
Main	0.5	3		Pf3D7_10_v3	1107660	C	T	1248	65	1313	1229	19	948	288	12	0	-2.036	1.032	0.913	1.985	0.0256987
Main	0.5	3		Pf3D7_07_v3	712909	G	A	944	369	1313	452	492	706	229	9	95	0.501	0.152	0.152	1.981	0.00095
Main	0.5	3		Pf3D7_09_v3	1205453	A	T	1096	217	1313	1078	18	828	258	10	0	-2.043	1.033	0.914	1.977	0.0254393
Main	0.5	3		Pf3D7_11_v3	1984096	G	A	1243	70	1313	1206	37	1210	32	1	5	1.786	0.547	0.526	1.968	0.00069
Main	0.5	3		Pf3D7_10_v3	1083842	T	A	1197	116	1313	61	1136	906	281	10	26	-0.864	0.269	0.265	1.966	0.00109144
Main	0.5	3		Pf3D7_14_v3	3193695	T	A	1031	282	1313	789	242	1002	28	1	1	-1.647	0.74	0.683	1.963	0.0158808
Main	0.5	3		Pf3D7_02_v3	544481	T	C	1274	39	1313	1250	24	964	298	12	13	1.226	0.406	0.394	1.948	0.00185981
Main	0.5	3		Pf3D7_12_v3	589365	C	T	1063	250	1313	820	243	1033	29	1	1	-1.635	0.739	0.682	1.944	0.0164635
Main	0.5	3		Pf3D7_14_v3	3193696	G	A	1029	284	1313	789	240	1000	28	1	1	-1.64	0.74	0.683	1.943	0.0163185
Main	0.5	3		Pf3D7_10_v3	1505262	T	A	1291	22	1313	1269	22	979	300	12	12	1.271	0.425	0.412	1.942	0.0020335
Main	0.5	3		Pf3D7_10_v3	661036	C	T	1290	23	1313	1279	11	1256	33	1	3	2.369	0.774	0.737	1.941	0.0012977
Main	0.5	3		Pf3D7_04_v3	1128546	A	G	1272	41	1313	22	1250	1241	30	1	4	-2.01	0.622	0.596	1.938	0.000751
Main	0.5	3		Pf3D7_04_v3	1128547	A	T	1272	41	1313	22	1250	1241	30	1	4	-2.01	0.622	0.596	1.938	0.000751
Main	0.5	3		Pf3D7_08_v3	870792	A	T	1259	54	1313	1233	26	950	297	12	1	-1.641	0.741	0.683	1.932	0.0163769
Main	0.5	3		Pf3D7_07_v3	432566	A	T	1129	184	1313	1013	116	1100	28	1	9	1.347	0.426	0.413	1.927	0.00111089
Main	0.5	3		Pf3D7_13_v3	2286214	T	A	1205	108	1313	1185	20	920	275	10	0	-2.011	1.033	0.911	1.926	0.0272518
Main	0.5	3		Pf3D7_13_v3	2257321	A	C	1217	96	1313	1193	24	916	290	11	15	1.217	0.405	0.393	1.923	0.00195457
Main	0.5	3		Pf3D7_14_v3	407357	G	T	1159	154	1313	1074	85	874	277	8	35	0.753	0.233	0.231	1.92	0.00109501
Main	0.5	3		Pf3D7_07_v3	82054	A	G	1197	116	1313	1187	10	911	276	10	8	1.691	0.625	0.592	1.917	0.00430314
Main	0.5	3		Pf3D7_14_v3	3193703	A	T	1028	285	1313	791	237	999	28	1	1	-1.631	0.741	0.683	1.916	0.0169211
Main	0.5	3		Pf3D7_04_v3	413677	G	T	1140	173	1313	1123	17	857	273	10	0	-2.022	1.035	0.913	1.916	0.0268109
Main	0.5	3		Pf3D7_07_v3	432561	T	C	1132	181	1313	1015	117	1103	28	1	9	1.34	0.426	0.413	1.91	0.00117931
Main	0.5	3		Pf3D7_07_v3	814278	T	C	1004	309	1313	980	24	981	23	0	4	1.964	0.619	0.593	1.906	0.000923
Main	0.5	3		Pf3D7_14_v3	1671537	G	A	981	332	1313	663	318	958	22	1	2	-1.487	0.624	0.586	1.905	0.0112094
Main	0.5	3		Pf3D7_13_v3	2788579	A	C	1190	123	1313	81	1109	1164	25	1	7	-1.509	0.476	0.46	1.904	0.00103702
Main	0.5	3		Pf3D7_13_v3	2341338	T	G	1299	14	1313	1289	10	982	305	12	8	1.688	0.628	0.595	1.9	0.00452425
Main	0.5	3		Pf3D7_08_v3	1312012	C	A	861	452	1313	376	485	838	22	1	6	-1.233	0.451	0.435	1.899	0.00457983
Main	0.5	3		Pf3D7_11_v3	298984	T	A	1225	88	1313	1189	36	1192	32	1	5	1.728	0.541	0.52	1.895	0.000894
Main	0.5	3		Pf3D7_08_v3	597854	G	A	1010	303	1313	391	619	983	27	0	9	-1.133	0.397	0.386	1.891	0.00328516
Main	0.5	3		Pf3D7_08_v3	668994	T	C	1298	15	1313	1288	10	1264	33	1	3	2.303	0.757	0.72	1.889	0.00138263
Main	0.5	3		Pf3D7_11_v3	1267270	G	A	1219	94	1313	1186	33	926	281	12	2	-1.426	0.612	0.575	1.883	0.0131657
Main	0.5	3		Pf3D7_09_v3	771645	G	C	991	322	1313	656	335	966	25	0	9	1.169	0.41	0.397	1.88	0.00322214
Main	0.5	3		Pf3D7_14_v3	3121522	A	T	996	317	1313	654	342	752	234	10	113	0.497	0.153	0.152	1.873	0.00105937
Main	0.5	3		Pf3D7_06_v3	666587	T	A	1247	66	1313	1209	38	1216	30	1	5	1.73	0.547	0.526	1.872	0.000999
Main	0.5	3		Pf3D7_03_v3	701925	T	A	1282	31	1313	1272	10	970	301	11	7	1.677	0.626	0.592	1.869	0.004646
Main	0.5	3		Pf3D7_07_v3	900905	C	T	1275	38	1313	1258	17	963	300	12	0	-1.992	1.036	0.911	1.861	0.0288013
Main	0.5	3		Pf3D7_14_v3	1872172	T	A	1262	51	1313	1251	11	1229	32	1	3	2.315	0.772	0.734	1.859	0.00160159
Main	0.5	3		Pf3D7_11_v3	1207887	A	T	1285	28	1313	1268	17	976	297	12	0	-1.982	1.035	0.91	1.855	0.0293117
Main	0.5	3		Pf3D7_02_v3	720109	A	C	1285	28	1313	1269	16	974	300	11	0	-1.997	1.038	0.913	1.849	0.028684
Main	0.5	3		Pf3D7_13_v3	1859215	A	C	1245	68	1313	1221	24	937	297	11	1	-1.614	0.747	0.687	1.846	0.0187651
Main	0.5	3		Pf3D7_11_v3	1715155	T	A	1205	108	1313	1136	69	1174	30	1	7	1.451	0.459	0.444	1.844	0.00107532
Main	0.5	3		Pf3D7_01_v3	538529	G	A	1232	81	1313	1194	38	929	291	12	18	1.007	0.331	0.323	1.84	0.00185048
Main	0.5	3		Pf3D7_08_v3	802545	G	A	1231	82	1313	1221	10	924	295	12	7	1.658	0.625	0.591	1.838	0.00500854
Main	0.5	3		Pf3D7_13_v3	2250736	A	G	940	373	1313	490	450	917	22	1	6	1.242	0.473	0.454	1.836	0.00628618
Main	0.5	3		Pf3D7_07_v3	438378	A	T	1248	65	1313	1236	12	1214	33	1	3	2.281	0.762	0.724	1.827	0.00161867
Main	0.5	3		Pf3D7_14_v3	777540	A	G	1075	238	1313	864	211	813	252	10	72	0.544	0.168	0.167	1.826	0.00113335
Main	0.5	3		Pf3D7_14_v3	1817407	T	C	1249	64	1313	1235	14	1216	32	1	3	2.266	0.761	0.722	1.826	0.00171033
Main	0.5	3		Pf3D7_05_v3	1181840	A	T	1275	38	1313	1259	16	962	301	12	0	-1.978	1.037	0.91	1.824	0.0297875
Main	0.5	3		Pf3D7_10_v3	1464163	A	T	1242	71	1313	1232	10	940	291	11	7	1.634	0.626	0.591	1.816	0.005716
Main	0.5	3		Pf3D7_12_v3	1424732	A	G	1289	24	1313	1279	10	975	302	12	7	1.662	0.626	0.592	1.815	0.00500074
Main	0.5	3		Pf3D7_06_v3	1134020	T	G	1035	278	1313	1004	31	777	249	9	2	-1.411	0.615	0.577	1.815	0.0144635
Main	0.5	3		Pf3D7_13_v3	334608	T	C	1285	28	1313	1261	24	967	307	11	1	-1.605	0.744	0.684	1.813	0.0190417
Main	0.5	3		Pf3D7_11_v3	881010	A	T	1284	29	1313	1273	11	1250	33	1	3	2.218	0.746	0.708	1.803	0.00174368
Main	0.5	3		Pf3D7_05_v3	1258443	C	T	1116	197	1313	1100	16	851	255	10	0	-1.965	1.038	0.91	1.799	0.0307246
Main	0.5	3		Pf3D7_12_v3	1556036	T	A	1285	28	1313	1269	16	969	304	12	0	-1.958	1.037	0.908	1.799	0.0310826
Main	0.5	3		Pf3D7_12_v3	1982376	G	A	1252	61	1313	1228	24	1219	32	1	4	1.883	0.622	0.593	1.798	0.00150749
Main	0.5	3		Pf3D7_10_v3	964859	A	G	1123	190	1313	1099	24	1095	27	1	4	1.878	0.616	0.588	1.797	0.00140964
Main	0.5	3		Pf3D7_12_v3	800911	C	T	972	341	1313	552	420	728	236	8	86	-0.483	0.154	0.153	1.789	0.00156327
Main	0.5	3		Pf3D7_06_v3	387083	A	G	1080	233	1313	151	929	820	249	11	26	0.679	0.237	0.234	1.786	0.00365214
Main	0.5	3		Pf3D7_14_v3	2733494	T	G	1050	263	1313	905	145	1019	30	1	0	-1.931	1.032	0.902	1.784	0.0323124
Main	0.5	3		Pf3D7_13_v3	92500	T	C	1205	108	1313	1171	34	908	285	12	18	1.044	0.352	0.344	1.781	0.00240092
Main	0.5	3		Pf3D7_09_v3	901585	A	C	1242	71	1313	1204	38	935	295	12	3	-1.265	0.535	0.508	1.775	0.0128167
Main	0.5	3		Pf3D7_10_v3	939802	C	T	1210	103	1313	1199	11	1177	32	1	3	2.202	0.761	0.72	1.772	0.00223434
Main	0.5	3		Pf3D7_13_v3	1482710	A	G	1275	38	1313	1258	17	964	299	12	10	1.344	0.478	0.46	1.769	0.00349016
Main	0.5	3		Pf3D7_11_v3	241964	T	C	1201	112	1313	1139	62	906	283	12	7	-1	0.39	0.378	1.765	0.00809765
Main	0.5	3		Pf3D7_07_v3	639927	G	A	1290	23	1313	1280	10	974	304	12	8	1.618	0.628	0.593	1.764	0.00635364
Main	0.5	3		Pf3D7_05_v3	162518	C	T	944	369	1313	417	527	920	24	0	4	1.248	0.502	0.48	1.764	0.00925467
Main	0.5	3		Pf3D7_14_v3	1481872	A	T	1197	116	1313	1141	56	1166	30	1	6	1.513	0.492	0.474	1.759	0.00139742
Main	0.5	3		Pf3D7_06_v3	119856	A	C	1136	177	1313	1034	102	1109	26	1	8	1.357	0.454	0.438	1.758	0.00195997
Main	0.5	3		Pf3D7_04_v3	1080484	A	T	1250	63	1313	1214	36	1217	32	1	5	1.642	0.535	0.513	1.758	0.00138308
Main	0.5	3		Pf3D7_01_v3	562859	C	G	1220	93	1313	1191	29	1190	29	1	4	1.851	0.607	0.58	1.758	0.00142501
Main	0.5	3		Pf3D7_11_v3	1120257	T	C	1137	176	1313	1022	115	1106	30	1	9	1.262	0.415	0.403	1.757	0.00171414
Main	0.5	3		Pf3D7_13_v3	462135	T	C	1230	83	1313	1183	47	927	293	10	22	0.903	0.299	0.294	1.753	0.00211962
Main	0.5	3		Pf3D7_04_v3	1137261	C	T	953	360	1313	884	69	923	29	1	7	1.411	0.47	0.453	1.748	0.00185316
Main	0.5	3		Pf3D7_01_v3	531103	T	A	334	979	1313	121	213	324	10	0	2	-1.638	0.68	0.635	1.748	0.00995288
Main	0.5	3		Pf3D7_09_v3	1408034	G	A	923	390	1313	725	198	894	28	1	1	-1.563	0.741	0.681	1.741	0.0216297
Main	0.5	3		Pf3D7_14_v3	1102755	T	C	1052	261	1313	864	188	1021	30	1	13	1.145	0.389	0.378	1.735	0.00245053
Main	0.5	3		Pf3D7_11_v3	981068	T	G	1149	164	1313	1067	82	864	276	9	10	-0.885	0.336	0.328	1.729	0.00702876
Main	0.5	3		Pf3D7_03_v3	209002	G	A	1275	38	1313	1262	13	1241	33	1	3	2.173	0.745	0.706	1.727	0.00209128
Main	0.5	3		Pf3D7_12_v3	801027	G	A	1004	309	1313	570	434	752	243	9	88	-0.47	0.152	0.151	1.723	0.00180422
Main	0.5	3		Pf3D7_06_v3	571769	A	G	1091	222	1313	954	137	1059	31	1	0	-1.898	1.032	0.899	1.721	0.0347446
Main	0.5	3		Pf3D7_11_v3	1552115	T	G	932	381	1313	386	546	906	25	1	4	1.218	0.498	0.476	1.713	0.0104557
Main	0.5	3		Pf3D7_01_v3	531087	C	A	341	972	1313	126	215	331	10	0	2	-1.619	0.68	0.635	1.711	0.0107899
Main	0.5	3		Pf3D7_11_v3	246577	A	T	1257	56	1313	1232	25	958	288	11	1	-1.548	0.743	0.681	1.711	0.0230381
Main	0.5	3		Pf3D7_12_v3	455041	G	A	1297	16	1313	1285	12	1263	33	1	3	2.106	0.729	0.691	1.71	0.00229523
Main	0.5	3		Pf3D7_05_v3	367657	T	C	1243	70	1313	31	1212	941	292	10	2	1.367	0.614	0.575	1.707	0.0173992
Main	0.5	3		Pf3D7_13_v3	878859	T	C	1287	26	1313	1272	15	976	299	12	9	1.374	0.505	0.483	1.706	0.00448884
Main	0.5	3		Pf3D7_10_v3	1397850	A	G	1113	200	1313	950	163	1084	28	1	0	-1.881	1.031	0.896	1.699	0.0358736
Main	0.5	3		Pf3D7_04_v3	1140774	A	T	1037	276	1313	824	213	779	248	10	39	-0.573	0.197	0.195	1.687	0.00333163
Main	0.5	3		Pf3D7_14_v3	2132520	A	G	1292	21	1313	1279	13	975	306	11	8	1.443	0.545	0.52	1.682	0.00550176
Main	0.5	3		Pf3D7_06_v3	801858	A	C	1265	48	1313	1250	15	959	294	12	0	-1.913	1.04	0.905	1.68	0.0345027
Main	0.5	3		Pf3D7_11_v3	940720	A	T	1267	46	1313	1252	15	959	296	12	0	-1.894	1.039	0.903	1.677	0.0358622
Main	0.5	3		Pf3D7_13_v3	2114168	T	C	1110	203	1313	957	153	1082	27	1	0	-1.874	1.033	0.897	1.676	0.0366033
Main	0.5	3		Pf3D7_08_v3	517297	T	C	1270	43	1313	1255	15	959	299	12	0	-1.899	1.039	0.903	1.675	0.0355224
Main	0.5	3		Pf3D7_14_v3	3216530	C	A	1283	30	1313	1271	12	1249	33	1	3	2.11	0.752	0.709	1.675	0.00293605
Main	0.5	3		Pf3D7_02_v3	825357	T	C	1259	54	1313	1216	43	1230	28	1	5	1.606	0.54	0.518	1.674	0.00192224
Main	0.5	3		Pf3D7_05_v3	87507	T	G	1295	18	1313	1281	14	1261	33	1	3	2.085	0.736	0.696	1.672	0.00273965
Main	0.5	3		Pf3D7_07_v3	714487	T	C	1294	19	1313	1279	15	980	302	12	0	-1.89	1.039	0.902	1.67	0.0361924
Main	0.5	3		Pf3D7_07_v3	441491	A	G	1219	94	1313	1204	15	919	288	12	0	-1.892	1.04	0.903	1.668	0.0361355
Main	0.5	3		Pf3D7_04_v3	1133661	G	A	1294	19	1313	1282	12	1260	33	1	3	2.095	0.744	0.703	1.668	0.0028826
Main	0.5	3		Pf3D7_14_v3	2182150	T	C	1243	70	1313	1210	33	946	286	11	2	-1.343	0.614	0.574	1.665	0.0193638
Main	0.5	3		Pf3D7_14_v3	183232	G	A	1295	18	1313	1280	15	979	304	12	9	1.365	0.507	0.485	1.663	0.00490453
Main	0.5	3		Pf3D7_13_v3	2350939	C	T	1300	13	1313	1287	13	983	305	12	8	1.426	0.541	0.515	1.662	0.00565612
Main	0.5	3		Pf3D7_08_v3	1311042	A	G	968	345	1313	556	412	943	24	1	5	-1.207	0.5	0.477	1.66	0.0114433
Main	0.5	3		Pf3D7_10_v3	1327364	G	A	1022	291	1313	763	259	992	29	1	2	-1.365	0.617	0.578	1.659	0.018226
Main	0.5	3		Pf3D7_06_v3	173177	A	C	1291	22	1313	1276	15	975	304	12	0	-1.882	1.039	0.901	1.654	0.0367905
Main	0.5	3		Pf3D7_11_v3	1911738	C	G	1127	186	1313	1104	23	847	271	9	1	-1.521	0.745	0.681	1.653	0.0256057
Main	0.5	3		Pf3D7_08_v3	932498	C	T	1286	27	1313	1273	13	973	301	12	8	1.418	0.541	0.516	1.653	0.00597809
Main	0.5	3		Pf3D7_06_v3	206359	A	C	1282	31	1313	1269	13	1248	33	1	3	2.044	0.732	0.691	1.647	0.00309943
Main	0.5	3		Pf3D7_04_v3	1143943	G	A	894	419	1313	462	432	869	25	0	6	1.13	0.445	0.429	1.646	0.00840422
Main	0.5	3		Pf3D7_14_v3	2163132	A	T	1291	22	1313	1276	15	977	302	12	0	-1.877	1.04	0.901	1.643	0.0372347
Main	0.5	3		Pf3D7_09_v3	1202871	A	C	928	385	1313	662	266	708	211	9	48	-0.538	0.184	0.183	1.641	0.00320451
Main	0.5	3		Pf3D7_02_v3	677492	G	T	1283	30	1313	1270	13	1249	33	1	3	2.067	0.738	0.696	1.636	0.00299419
Main	0.5	3		Pf3D7_07_v3	149780	G	C	1098	215	1313	945	153	1070	28	0	0	-1.858	1.035	0.896	1.634	0.0381386
Main	0.5	3		Pf3D7_04_v3	97072	A	T	993	320	1313	265	728	966	27	0	13	-1.073	0.386	0.375	1.634	0.00424945
Main	0.5	3		Pf3D7_05_v3	1187921	A	G	977	336	1313	438	539	948	29	0	6	1.085	0.435	0.419	1.632	0.00957293
Main	0.5	3		Pf3D7_14_v3	36775	T	C	979	334	1313	681	298	954	25	0	2	-1.361	0.619	0.579	1.631	0.01873
Main	0.5	3		Pf3D7_07_v3	898170	A	G	1254	59	1313	1216	38	953	289	12	3	-1.209	0.535	0.507	1.629	0.0171768
Main	0.5	3		Pf3D7_13_v3	2469447	A	G	1025	288	1313	295	730	783	230	12	97	-0.48	0.156	0.155	1.627	0.00189902
Main	0.5	3		Pf3D7_09_v3	144534	T	A	1293	20	1313	1279	14	980	301	12	0	-1.992	1.108	0.953	1.626	0.036714
Main	0.5	3		Pf3D7_11_v3	606550	T	A	1271	42	1313	1256	15	962	297	12	0	-1.864	1.039	0.899	1.625	0.0382562
Main	0.5	3		Pf3D7_09_v3	1337657	T	C	1294	19	1313	1279	15	979	303	12	0	-1.868	1.039	0.9	1.624	0.0379399
Main	0.5	3		Pf3D7_10_v3	1556073	T	C	1282	31	1313	1269	13	970	300	12	8	1.404	0.538	0.513	1.621	0.0062116
Main	0.5	3		Pf3D7_12_v3	153201	T	G	1162	151	1313	1122	40	1130	31	1	6	1.549	0.536	0.513	1.619	0.00253619
Main	0.5	3		Pf3D7_13_v3	731846	T	A	1216	97	1313	1154	62	921	283	12	7	-0.956	0.388	0.376	1.618	0.0110815
Main	0.5	3		Pf3D7_12_v3	1014216	G	A	1280	33	1313	1266	14	968	300	12	0	-1.869	1.042	0.902	1.612	0.0382098
Main	0.5	3		Pf3D7_10_v3	1013633	A	G	1264	49	1313	1241	23	952	301	11	1	-1.507	0.745	0.681	1.612	0.0268478
Main	0.5	3		Pf3D7_12_v3	1014217	G	A	1283	30	1313	1269	14	971	300	12	0	-1.868	1.042	0.902	1.611	0.0382886
Main	0.5	3		Pf3D7_11_v3	1188629	T	C	1125	188	1313	1008	117	848	267	10	18	-0.721	0.269	0.265	1.609	0.00646115
Main	0.5	3		Pf3D7_14_v3	77485	T	C	1281	32	1313	1267	14	964	305	12	0	-1.877	1.043	0.903	1.609	0.0376017
Main	0.5	3		Pf3D7_14_v3	137622	T	C	963	350	1313	466	497	935	28	0	7	-1.065	0.419	0.404	1.606	0.00848597
Main	0.5	3		Pf3D7_14_v3	3046414	G	A	1116	197	1313	1005	111	846	260	10	43	0.637	0.212	0.21	1.603	0.00238184
Main	0.5	3		Pf3D7_13_v3	389684	T	C	1272	41	1313	1259	13	964	296	12	8	1.394	0.54	0.514	1.603	0.00673712
Main	0.5	3		Pf3D7_03_v3	855002	T	C	981	332	1313	876	105	959	21	1	8	1.343	0.472	0.455	1.601	0.00312466
Main	0.5	3		Pf3D7_07_v3	78021	T	C	1060	253	1313	784	276	1031	28	1	2	-1.328	0.615	0.575	1.601	0.0209477
Main	0.5	3		Pf3D7_06_v3	1062166	A	G	1229	84	1313	1188	41	1196	32	1	5	1.532	0.53	0.508	1.601	0.0025708
Main	0.5	3		Pf3D7_10_v3	409990	C	T	1198	115	1313	1184	14	904	284	10	0	-1.868	1.042	0.901	1.599	0.0382725
Main	0.5	3		Pf3D7_14_v3	1454575	G	T	1165	148	1313	1071	94	1131	33	1	8	1.259	0.435	0.421	1.598	0.00276316
Main	0.5	3		Pf3D7_11_v3	1995445	T	G	1214	99	1313	1176	38	924	278	12	3	-1.201	0.536	0.508	1.598	0.0180291
Main	0.5	3		Pf3D7_06_v3	354147	A	C	1087	226	1313	949	138	1060	27	0	0	-1.83	1.035	0.893	1.596	0.0404726
Main	0.5	3		Pf3D7_03_v3	883928	T	C	1113	200	1313	1014	99	841	262	10	14	-0.767	0.293	0.287	1.596	0.00757972
Main	0.5	3		Pf3D7_06_v3	861931	T	A	1304	9	1313	1290	14	986	307	11	0	-1.852	1.043	0.9	1.594	0.0396893
Main	0.5	3		Pf3D7_10_v3	70201	G	C	1275	38	1313	1260	15	960	303	12	9	1.336	0.513	0.49	1.592	0.00640115
Main	0.5	3		Pf3D7_01_v3	542041	G	A	1227	86	1313	1163	64	928	287	12	27	0.77	0.262	0.258	1.591	0.00282373
Main	0.5	3		Pf3D7_07_v3	815129	T	C	809	504	1313	614	195	796	13	0	0	-1.876	1.045	0.904	1.587	0.0379026
Main	0.5	3		Pf3D7_09_v3	1436348	C	T	1195	118	1313	1114	81	1164	30	1	7	1.305	0.451	0.435	1.586	0.00270724
Main	0.5	3		Pf3D7_04_v3	627522	T	A	1290	23	1313	1276	14	981	298	11	0	-1.85	1.045	0.901	1.583	0.0400143
Main	0.5	3		Pf3D7_02_v3	689000	A	C	1294	19	1313	1280	14	1260	33	1	3	2.052	0.769	0.721	1.583	0.00445924
Main	0.5	3		Pf3D7_06_v3	1278497	T	C	1287	26	1313	1273	14	1254	32	1	3	1.977	0.719	0.678	1.582	0.00353629
Main	0.5	3		Pf3D7_05_v3	554109	G	C	1235	78	1313	1221	14	931	292	12	0	-1.843	1.042	0.899	1.578	0.0403182
Main	0.5	3		Pf3D7_12_v3	2086672	T	C	1292	21	1313	1278	14	976	304	12	0	-1.843	1.042	0.899	1.575	0.0402979
Main	0.5	3		Pf3D7_11_v3	903176	A	C	1266	47	1313	1239	27	1232	33	1	4	1.697	0.602	0.573	1.574	0.00305069
Main	0.5	3		Pf3D7_07_v3	453043	T	C	1003	310	1313	678	325	975	28	0	3	-1.234	0.546	0.517	1.573	0.0168948
Main	0.5	3		Pf3D7_10_v3	1318709	A	T	1264	49	1313	1233	31	956	298	10	2	-1.314	0.616	0.576	1.572	0.0224766
Main	0.5	3		Pf3D7_10_v3	522712	C	T	1125	188	1313	141	984	836	278	11	51	-0.572	0.19	0.188	1.572	0.0023767
Main	0.5	3		Pf3D7_14_v3	2882652	T	A	1098	215	1313	963	135	1070	27	1	9	1.191	0.421	0.407	1.572	0.00344824
Main	0.5	3		Pf3D7_12_v3	835789	A	G	1245	68	1313	1208	37	938	295	12	3	-1.191	0.536	0.508	1.571	0.019025
Main	0.5	3		Pf3D7_13_v3	758543	A	T	1269	44	1313	1238	31	954	303	12	18	1.007	0.361	0.352	1.567	0.0042042
Main	0.5	3		Pf3D7_12_v3	847301	T	A	1287	26	1313	1273	14	972	304	11	0	-1.843	1.043	0.899	1.565	0.0404284
Main	0.5	3		Pf3D7_12_v3	1073830	C	G	1289	24	1313	1273	16	1255	33	1	3	1.968	0.726	0.683	1.562	0.00397803
Main	0.5	3		Pf3D7_03_v3	385257	A	G	1263	50	1313	1236	27	1229	33	1	4	1.705	0.616	0.584	1.558	0.00353896
Main	0.5	3		Pf3D7_12_v3	2063375	A	T	1166	147	1313	1071	95	880	275	11	14	-0.77	0.299	0.293	1.555	0.00872737
Main	0.5	3		Pf3D7_10_v3	880958	C	T	1246	67	1313	1217	29	1214	31	1	4	1.704	0.608	0.578	1.554	0.00318528
Main	0.5	3		Pf3D7_11_v3	419237	A	C	1274	39	1313	1256	18	963	299	12	10	1.214	0.461	0.443	1.553	0.00614467
Main	0.5	3		Pf3D7_08_v3	1310903	T	G	1089	224	1313	958	131	1058	30	1	0	-1.796	1.033	0.888	1.545	0.0431867
Main	0.5	3		Pf3D7_05_v3	426361	G	A	1147	166	1313	1009	138	1118	28	1	0	-1.8	1.035	0.89	1.543	0.0430843
Main	0.5	3		Pf3D7_04_v3	1135892	A	C	1292	21	1313	1278	14	977	303	12	0	-1.82	1.042	0.896	1.538	0.0422056
Main	0.5	3		Pf3D7_13_v3	1557960	G	A	1221	92	1313	1210	11	921	289	11	7	1.45	0.582	0.551	1.536	0.00849528
Main	0.5	3		Pf3D7_14_v3	655620	T	A	1283	30	1313	1269	14	972	300	11	0	-1.825	1.042	0.897	1.535	0.0417886
Main	0.5	3		Pf3D7_06_v3	1156310	A	T	1147	166	1313	1061	86	1116	31	0	7	1.306	0.465	0.448	1.531	0.00353918
Main	0.5	3		Pf3D7_04_v3	188074	A	T	1267	46	1313	1239	28	1234	32	1	4	1.668	0.598	0.569	1.531	0.00337432
Main	0.5	3		Pf3D7_13_v3	1419503	C	T	1104	209	1313	974	130	1072	32	0	0	-1.792	1.034	0.889	1.53	0.0437297
Main	0.5	3		Pf3D7_11_v3	1995468	G	C	1217	96	1313	1180	37	924	281	12	3	-1.178	0.537	0.508	1.529	0.0203736
Main	0.5	3		Pf3D7_11_v3	1995460	T	C	1216	97	1313	1179	37	924	280	12	3	-1.177	0.537	0.508	1.526	0.0205112
Main	0.5	3		Pf3D7_08_v3	975250	C	T	1287	26	1313	1274	13	972	303	12	0	-1.839	1.045	0.9	1.525	0.0410194
Main	0.5	3		Pf3D7_05_v3	792275	C	T	1258	55	1313	1236	22	954	293	11	1	-1.473	0.748	0.681	1.524	0.0306688
Main	0.5	3		Pf3D7_07_v3	619738	T	C	1048	265	1313	855	193	1019	28	1	1	-1.47	0.745	0.679	1.524	0.0303597
Main	0.5	3		Pf3D7_04_v3	931612	T	G	1214	99	1313	1166	48	914	289	11	6	-1.029	0.444	0.427	1.523	0.0158692
Main	0.5	3		Pf3D7_13_v3	1370601	G	A	1212	101	1313	1144	68	915	286	11	8	-0.902	0.371	0.36	1.523	0.012206
Main	0.5	3		Pf3D7_12_v3	266810	T	C	1252	61	1313	14	1238	940	301	11	0	1.813	1.042	0.895	1.522	0.0428203
Main	0.5	3		Pf3D7_08_v3	943546	C	T	1095	218	1313	930	165	824	261	10	27	-0.609	0.224	0.221	1.521	0.00589849
Main	0.5	3		Pf3D7_09_v3	693057	A	G	1115	198	1313	990	125	1084	30	1	9	1.164	0.415	0.402	1.515	0.00376396
Main	0.5	3		Pf3D7_03_v3	308608	C	T	1252	61	1313	1231	21	943	298	11	11	1.137	0.43	0.415	1.512	0.00617274
Main	0.5	3		Pf3D7_07_v3	610318	C	T	1272	41	1313	1250	22	962	298	12	1	-1.469	0.747	0.681	1.512	0.0310145
Main	0.5	3		Pf3D7_11_v3	1152682	A	C	1295	18	1313	1281	14	1261	33	1	3	1.931	0.728	0.684	1.509	0.00478351
Main	0.5	3		Pf3D7_14_v3	2764134	T	C	966	347	1313	279	687	941	24	1	2	1.305	0.619	0.578	1.508	0.0238283
Main	0.5	3		Pf3D7_14_v3	3223835	G	T	1029	284	1313	786	243	999	29	1	2	-1.294	0.616	0.575	1.508	0.0244268
Main	0.5	3		Pf3D7_12_v3	1830976	G	A	1275	38	1313	1260	15	1241	33	1	3	1.928	0.713	0.672	1.503	0.00408701
Main	0.5	3		Pf3D7_08_v3	486805	G	A	1036	277	1313	241	795	780	244	12	47	0.525	0.187	0.185	1.502	0.00461731
Main	0.5	3		Pf3D7_13_v3	195666	C	G	1271	42	1313	1258	13	959	301	11	0	-1.814	1.045	0.897	1.5	0.0431554
Main	0.5	3		Pf3D7_13_v3	616206	A	G	1284	29	1313	1263	21	967	305	12	12	1.139	0.432	0.417	1.494	0.00632224
Main	0.5	3		Pf3D7_13_v3	1532792	T	C	1233	80	1313	1178	55	931	290	12	6	-0.972	0.416	0.401	1.493	0.0153362
Main	0.5	3		Pf3D7_10_v3	1200070	T	C	1287	26	1313	1276	11	974	301	12	7	1.445	0.586	0.554	1.491	0.00906342
Main	0.5	3		Pf3D7_11_v3	1951684	G	A	1083	230	1313	1059	24	824	249	10	1	-1.453	0.745	0.679	1.49	0.0321999
Main	0.5	3		Pf3D7_05_v3	835367	A	G	1224	89	1313	1195	29	925	288	11	2	-1.272	0.615	0.574	1.487	0.0267065
Main	0.5	3		Pf3D7_08_v3	527050	A	G	1195	118	1313	1130	65	908	275	12	9	-0.889	0.369	0.359	1.486	0.0132735
Main	0.5	3		Pf3D7_10_v3	115602	T	C	1238	75	1313	1209	29	935	292	11	2	-1.277	0.616	0.574	1.486	0.0262152
Main	0.5	3		Pf3D7_13_v3	2116886	A	G	1170	143	1313	1081	89	878	281	11	12	-0.774	0.31	0.303	1.484	0.010645
Main	0.5	3		Pf3D7_14_v3	878284	A	T	1221	92	1313	1178	43	1188	32	1	5	1.475	0.536	0.513	1.484	0.00401397
Main	0.5	3		Pf3D7_09_v3	1323918	T	A	1260	53	1313	1226	34	949	299	12	16	0.939	0.346	0.338	1.48	0.00539452
Main	0.5	3		Pf3D7_12_v3	1669608	G	A	1044	269	1313	1026	18	1019	24	1	3	1.879	0.705	0.663	1.48	0.00461768
Main	0.5	3		Pf3D7_14_v3	1038043	A	G	1226	87	1313	1197	29	925	289	12	3	-1.274	0.615	0.574	1.48	0.0265467
Main	0.5	3		Pf3D7_07_v3	435368	T	C	1122	191	1313	950	172	843	268	11	61	0.53	0.18	0.179	1.478	0.00299014
Main	0.5	3		Pf3D7_06_v3	444447	A	T	1198	115	1313	1132	66	909	278	11	8	-0.88	0.368	0.357	1.476	0.0137262
Main	0.5	3		Pf3D7_03_v3	353545	A	G	1281	32	1313	1265	16	965	304	12	10	1.236	0.487	0.466	1.475	0.0080067
Main	0.5	3		Pf3D7_07_v3	851376	C	T	1279	34	1313	1261	18	1245	33	1	3	1.881	0.71	0.668	1.474	0.00485846
Main	0.5	3		Pf3D7_04_v3	683072	A	G	1000	313	1313	439	561	974	25	1	5	1.09	0.466	0.446	1.473	0.0146304
Main	0.5	3		Pf3D7_08_v3	703102	A	T	1075	238	1313	194	881	1047	27	1	12	-1.064	0.392	0.38	1.471	0.00509756
Main	0.5	3		Pf3D7_04_v3	668673	A	G	1143	170	1313	138	1005	1112	31	0	0	1.755	1.035	0.885	1.471	0.0473823
Main	0.5	3		Pf3D7_13_v3	1157752	T	C	1291	22	1313	1275	16	976	303	12	9	1.25	0.489	0.469	1.469	0.00767922
Main	0.5	3		Pf3D7_10_v3	1208250	C	T	1121	192	1313	1038	83	847	262	12	33	0.681	0.238	0.235	1.468	0.00370843
Main	0.5	3		Pf3D7_12_v3	800888	T	G	973	340	1313	562	411	730	235	8	85	-0.449	0.154	0.153	1.467	0.00345791
Main	0.5	3		Pf3D7_05_v3	583847	A	T	1283	30	1313	1272	11	968	303	12	7	1.393	0.586	0.553	1.466	0.0117266
Main	0.5	3		Pf3D7_13_v3	320886	T	C	1272	41	1313	1256	16	958	302	12	9	1.237	0.486	0.466	1.463	0.00791416
Main	0.5	3		Pf3D7_05_v3	59688	T	A	1175	138	1313	1082	93	881	283	11	35	0.65	0.227	0.224	1.461	0.0036842
Main	0.5	3		Pf3D7_10_v3	1117617	T	C	1236	77	1313	1184	52	927	297	12	22	0.806	0.289	0.284	1.46	0.00452586
Main	0.5	3		Pf3D7_10_v3	1154673	T	G	1269	44	1313	1239	30	1236	32	1	4	1.6	0.586	0.557	1.46	0.00405703
Main	0.5	3		Pf3D7_14_v3	1521559	A	T	1177	136	1313	70	1107	886	279	12	29	-0.72	0.255	0.251	1.459	0.00413939
Main	0.5	3		Pf3D7_14_v3	3190118	T	C	1224	89	1313	1188	36	919	293	12	3	-1.152	0.537	0.508	1.458	0.0232784
Main	0.5	3		Pf3D7_14_v3	1587184	G	A	1214	99	1313	1197	17	1185	28	1	3	1.871	0.711	0.668	1.458	0.00508007
Main	0.5	3		Pf3D7_06_v3	1036764	T	A	1289	24	1313	1268	21	973	304	12	1	-1.446	0.749	0.681	1.455	0.033789
Main	0.5	3		Pf3D7_14_v3	2015677	T	G	1288	25	1313	1275	13	974	302	12	0	-1.772	1.045	0.892	1.455	0.0469737
Main	0.5	3		Pf3D7_07_v3	444875	G	C	1145	168	1313	50	1095	866	269	10	22	-0.818	0.296	0.29	1.454	0.00479226
Main	0.5	3		Pf3D7_14_v3	1844839	G	C	1270	43	1313	1234	36	955	303	12	3	-1.155	0.538	0.509	1.454	0.023281
Main	0.5	3		Pf3D7_05_v3	857592	G	T	1250	63	1313	1237	13	941	297	12	0	-1.769	1.052	0.895	1.452	0.0481822
Main	0.5	3		Pf3D7_05_v3	655748	C	T	1279	34	1313	1266	13	970	297	12	0	-1.771	1.045	0.892	1.452	0.0471263
Main	0.5	3		Pf3D7_02_v3	582928	A	T	1110	203	1313	989	121	1078	31	1	0	-1.745	1.036	0.884	1.451	0.0484314
Main	0.5	3		Pf3D7_14_v3	2856785	G	A	1288	25	1313	1275	13	975	301	12	0	-1.787	1.057	0.9	1.45	0.0472362
Main	0.5	3		Pf3D7_08_v3	647114	C	T	1287	26	1313	1265	22	976	299	12	1	-1.435	0.747	0.679	1.448	0.0345947
Main	0.5	3		Pf3D7_04_v3	1100085	A	C	767	546	1313	267	500	588	173	6	82	-0.504	0.174	0.173	1.447	0.00352023
Main	0.5	3		Pf3D7_06_v3	1063441	T	G	1159	154	1313	1034	125	1127	31	1	0	-1.748	1.038	0.885	1.446	0.0483928
Main	0.5	3		Pf3D7_08_v3	1275154	A	T	1042	271	1313	1030	12	778	254	10	0	-1.8	1.048	0.897	1.446	0.0448321
Main	0.5	3		Pf3D7_09_v3	581508	T	C	1255	58	1313	1220	35	948	295	12	16	0.927	0.343	0.335	1.445	0.00561508
Main	0.5	3		Pf3D7_05_v3	743364	G	A	1227	86	1313	1214	13	929	288	10	0	-1.781	1.045	0.893	1.445	0.0460801
Main	0.5	3		Pf3D7_06_v3	688631	G	A	1270	43	1313	1257	13	956	302	12	0	-1.763	1.045	0.891	1.443	0.0477972
Main	0.5	3		Pf3D7_07_v3	736270	G	A	1281	32	1313	1260	21	968	302	11	12	1.113	0.431	0.416	1.439	0.00743623
Main	0.5	3		Pf3D7_06_v3	484782	G	A	1164	149	1313	1119	45	1132	31	1	5	1.432	0.531	0.507	1.438	0.00471796
Main	0.5	3		Pf3D7_13_v3	2550499	T	C	1265	48	1313	1244	21	962	291	12	1	-1.439	0.749	0.681	1.436	0.0346067
Main	0.5	3		Pf3D7_11_v3	1061725	T	A	1295	18	1313	1282	13	978	305	12	0	-1.763	1.046	0.891	1.436	0.0479303
Main	0.5	3		Pf3D7_12_v3	2155095	T	G	1077	236	1313	883	194	807	261	9	36	-0.55	0.203	0.201	1.435	0.00628413
Main	0.5	3		Pf3D7_08_v3	499931	A	T	1055	258	1313	867	188	1025	29	1	1	-1.435	0.747	0.679	1.434	0.0347082
Main	0.5	3		Pf3D7_01_v3	423551	A	G	1257	56	1313	1225	32	1225	31	1	4	1.584	0.593	0.563	1.433	0.00490862
Main	0.5	3		Pf3D7_10_v3	1076287	T	A	1160	153	1313	1042	118	1127	32	1	0	-1.737	1.037	0.884	1.432	0.0494261
Main	0.5	3		Pf3D7_14_v3	3218482	C	T	1086	227	1313	881	205	1060	26	0	11	1.071	0.407	0.394	1.429	0.00651153
Main	0.5	3		Pf3D7_09_v3	1016323	A	T	1203	110	1313	1156	47	914	278	11	20	0.829	0.302	0.296	1.428	0.00514035
Main	0.5	3		Pf3D7_09_v3	1198767	T	C	954	359	1313	824	130	717	228	9	22	-0.651	0.251	0.248	1.428	0.00855239
Main	0.5	3		Pf3D7_04_v3	999679	A	T	960	353	1313	468	492	940	20	0	4	1.162	0.514	0.489	1.426	0.0173742
Main	0.5	3		Pf3D7_12_v3	200923	A	T	1195	118	1313	1105	90	1163	31	1	7	1.229	0.453	0.436	1.426	0.0048361
Main	0.5	3		Pf3D7_04_v3	538486	A	G	1275	38	1313	1256	19	965	299	11	10	1.16	0.455	0.437	1.425	0.00796031
Main	0.5	3		Pf3D7_03_v3	984965	T	A	1257	56	1313	1236	21	952	294	11	1	-1.425	0.749	0.68	1.424	0.036132
Main	0.5	3		Pf3D7_03_v3	518434	T	G	1276	37	1313	1263	13	964	301	11	0	-1.752	1.046	0.89	1.422	0.0490318
Main	0.5	3		Pf3D7_05_v3	1288287	A	C	1252	61	1313	1231	21	944	296	12	1	-1.423	0.748	0.679	1.419	0.0362169
Main	0.5	3		Pf3D7_13_v3	2113859	T	G	1194	119	1313	1125	69	1162	32	0	6	1.313	0.484	0.465	1.419	0.00470033
Main	0.5	3		Pf3D7_06_v3	634543	C	G	1226	87	1313	1213	13	930	284	12	0	-1.747	1.046	0.889	1.417	0.0495554
Main	0.5	3		Pf3D7_13_v3	1466484	C	G	1037	276	1313	752	285	775	251	11	95	0.457	0.157	0.156	1.414	0.00335249
Main	0.5	3		Pf3D7_09_v3	500646	A	G	1095	218	1313	993	102	829	258	8	37	0.626	0.221	0.219	1.414	0.00422377
Main	0.5	3		Pf3D7_02_v3	322174	A	G	1241	72	1313	1214	27	940	290	11	14	1.006	0.383	0.372	1.413	0.00682618
Main	0.5	3		Pf3D7_11_v3	1451918	A	G	1284	29	1313	1268	16	1250	33	1	3	1.821	0.711	0.667	1.413	0.00631171
Main	0.5	3		Pf3D7_05_v3	1163130	T	C	1123	190	1313	999	124	1094	28	1	0	-1.724	1.038	0.883	1.407	0.0508878
Main	0.5	3		Pf3D7_13_v3	2417474	A	G	1254	59	1313	1237	17	1223	30	1	3	1.795	0.7	0.657	1.406	0.00624932
Main	0.5	3		Pf3D7_04_v3	1140798	T	A	1054	259	1313	837	217	790	254	10	41	-0.523	0.193	0.191	1.403	0.00621737
Main	0.5	3		Pf3D7_11_v3	769251	T	A	1249	64	1313	1207	42	946	292	11	4	-1.048	0.482	0.46	1.402	0.0228293
Main	0.5	3		Pf3D7_13_v3	1085841	A	G	1287	26	1313	1268	19	977	298	12	11	1.13	0.45	0.433	1.4	0.00898686
Main	0.5	3		Pf3D7_02_v3	297073	T	C	1162	151	1313	1150	12	879	274	9	0	-1.761	1.049	0.893	1.399	0.0485754
Main	0.5	3		Pf3D7_01_v3	531181	A	T	197	1116	1313	117	80	190	7	0	0	-1.827	1.068	0.911	1.399	0.0448305
Main	0.5	3		Pf3D7_04_v3	110821	T	A	1121	192	1313	965	156	841	271	9	26	-0.594	0.226	0.224	1.398	0.00798061
Main	0.5	3		Pf3D7_14_v3	517606	C	T	1234	79	1313	1201	33	1201	32	1	4	1.555	0.591	0.56	1.397	0.00550289
Main	0.5	3		Pf3D7_09_v3	810356	C	A	1238	75	1313	1226	12	934	293	11	0	-1.758	1.049	0.892	1.396	0.0487715
Main	0.5	3		Pf3D7_14_v3	2623396	G	C	1191	122	1313	1177	14	898	281	12	8	1.27	0.518	0.493	1.393	0.0100691
Main	0.5	3		Pf3D7_06_v3	900278	G	A	1267	46	1313	1249	18	1233	33	1	3	1.798	0.709	0.664	1.393	0.00678394
Main	0.5	3		Pf3D7_13_v3	860281	A	G	1218	95	1313	1177	41	925	283	10	18	0.863	0.321	0.314	1.393	0.00608881
Main	0.5	3		Pf3D7_05_v3	129294	A	G	1269	44	1313	1257	12	959	299	11	0	-1.74	1.049	0.89	1.393	0.0506653
Main	0.5	3		Pf3D7_12_v3	1114059	T	C	1243	70	1313	1202	41	944	289	10	4	-1.052	0.486	0.463	1.391	0.0231457
Main	0.5	3		Pf3D7_09_v3	1379494	A	T	948	365	1313	481	467	924	24	0	6	1.046	0.447	0.43	1.391	0.0148789
Main	0.5	3		Pf3D7_10_v3	1393881	T	C	1136	177	1313	1012	124	857	270	9	19	-0.652	0.257	0.253	1.385	0.0100016
Main	0.5	3		Pf3D7_07_v3	946521	A	G	1283	30	1313	1264	19	972	299	12	11	1.135	0.45	0.433	1.384	0.00877817
Main	0.5	3		Pf3D7_13_v3	2467772	G	T	1233	80	1313	1186	47	936	285	12	5	-0.986	0.446	0.428	1.384	0.0212118
Main	0.5	3		Pf3D7_13_v3	1675244	G	A	1151	162	1313	1132	19	875	266	10	10	1.126	0.451	0.434	1.381	0.00940642
Main	0.5	3		Pf3D7_14_v3	487308	G	A	1163	150	1313	1079	84	1129	33	1	7	1.206	0.452	0.436	1.379	0.00562832
Main	0.5	3		Pf3D7_11_v3	1715987	C	T	1288	25	1313	12	1276	970	306	12	0	1.727	1.048	0.888	1.378	0.0519234
Main	0.5	3		Pf3D7_04_v3	1101688	G	T	634	679	1313	72	562	625	9	0	4	-1.597	0.662	0.62	1.377	0.0100235
Main	0.5	3		Pf3D7_13_v3	2261280	T	A	1229	84	1313	1217	12	933	285	11	0	-1.727	1.049	0.889	1.377	0.0520124
Main	0.5	3		Pf3D7_07_v3	697312	A	C	1294	19	1313	1282	12	977	305	12	0	-1.742	1.048	0.89	1.377	0.0503447
Main	0.5	3		Pf3D7_05_v3	514883	A	T	1143	170	1313	1021	122	1113	30	0	0	-1.704	1.039	0.881	1.377	0.0530447
Main	0.5	3		Pf3D7_07_v3	450854	G	A	988	325	1313	260	728	957	31	0	15	-0.936	0.36	0.35	1.376	0.00753418
Main	0.5	3		Pf3D7_14_v3	1756376	A	G	1251	62	1313	1239	12	949	291	11	0	-1.737	1.049	0.89	1.373	0.0508698
Main	0.5	3		Pf3D7_03_v3	964615	A	C	1235	78	1313	1194	41	932	291	12	5	-1.042	0.484	0.462	1.371	0.0240816
Main	0.5	3		Pf3D7_05_v3	581508	T	G	1296	17	1313	1284	12	979	305	12	0	-1.732	1.048	0.889	1.37	0.051421
Main	0.5	3		Pf3D7_05_v3	994639	G	A	1282	31	1313	1270	12	969	301	12	0	-1.727	1.048	0.888	1.369	0.0519192
Main	0.5	3		Pf3D7_14_v3	1751310	C	A	1265	48	1313	1238	27	955	298	12	14	0.991	0.383	0.372	1.369	0.00766138
Main	0.5	3		Pf3D7_13_v3	2705257	A	C	1283	30	1313	1271	12	972	301	10	0	-1.724	1.049	0.889	1.368	0.0523727
Main	0.5	3		Pf3D7_11_v3	269686	G	A	1266	47	1313	1245	21	956	298	12	1	-1.399	0.75	0.68	1.366	0.0396145
Main	0.5	3		Pf3D7_05_v3	937121	A	T	1160	153	1313	110	1050	877	272	11	42	-0.597	0.213	0.211	1.365	0.00460273
Main	0.5	3		Pf3D7_06_v3	1252646	T	A	1010	303	1313	774	236	987	23	0	11	1.063	0.421	0.406	1.365	0.00883384
Main	0.5	3		Pf3D7_11_v3	641943	T	A	1282	31	1313	1270	12	970	301	11	0	-1.733	1.048	0.889	1.365	0.0512671
Main	0.5	3		Pf3D7_10_v3	1394128	A	G	1062	251	1313	821	241	1030	31	1	2	-1.23	0.615	0.573	1.364	0.031807
Main	0.5	3		Pf3D7_10_v3	1397670	A	T	1208	105	1313	1196	12	911	285	12	0	-1.716	1.049	0.887	1.361	0.0530962
Main	0.5	3		Pf3D7_05_v3	1098326	A	G	1298	15	1313	1279	19	981	305	12	10	1.125	0.449	0.432	1.361	0.00924433
Main	0.5	3		Pf3D7_07_v3	1360821	G	A	807	506	1313	709	98	622	177	8	15	-0.742	0.306	0.299	1.361	0.013173
Main	0.5	3		Pf3D7_04_v3	129448	C	T	937	376	1313	742	195	911	25	1	11	1.035	0.402	0.389	1.361	0.00782199
Main	0.5	3		Pf3D7_09_v3	806269	C	T	1277	36	1313	1265	12	964	301	12	0	-1.71	1.048	0.886	1.361	0.0536759
Main	0.5	3		Pf3D7_14_v3	384714	A	G	1297	16	1313	1285	12	981	304	12	0	-1.712	1.048	0.887	1.36	0.0534767
Main	0.5	3		Pf3D7_07_v3	447413	A	G	1052	261	1313	864	188	791	249	12	34	-0.544	0.206	0.204	1.36	0.00758937
Main	0.5	3		Pf3D7_11_v3	1464923	T	C	1193	120	1313	1100	93	1161	31	1	7	1.204	0.458	0.441	1.359	0.00634949
Main	0.5	3		Pf3D7_08_v3	323869	T	A	1291	22	1313	1279	12	977	302	12	0	-1.714	1.049	0.887	1.358	0.0532831
Main	0.5	3		Pf3D7_14_v3	398339	A	T	1286	27	1313	1269	17	1253	32	1	3	1.757	0.7	0.655	1.357	0.00736007
Main	0.5	3		Pf3D7_03_v3	86925	C	A	1151	162	1313	1037	114	1119	31	1	0	-1.689	1.039	0.879	1.357	0.054627
Main	0.5	3		Pf3D7_08_v3	1312652	C	A	1145	168	1313	1106	39	860	275	10	17	0.866	0.328	0.32	1.356	0.00684203
Main	0.5	3		Pf3D7_05_v3	595833	A	G	1176	137	1313	1067	109	891	275	10	41	0.602	0.216	0.214	1.354	0.00481399
Main	0.5	3		Pf3D7_05_v3	1225418	T	G	1276	37	1313	1255	21	965	299	12	1	-1.389	0.748	0.678	1.352	0.0405454
Main	0.5	3		Pf3D7_08_v3	826278	T	C	1277	36	1313	1267	10	966	299	12	0	-1.735	1.061	0.896	1.352	0.0527751
Main	0.5	3		Pf3D7_14_v3	2980702	A	T	1206	107	1313	1130	76	1176	29	1	6	1.266	0.481	0.462	1.351	0.00608587
Main	0.5	3		Pf3D7_10_v3	697786	A	T	1257	56	1313	1224	33	1227	29	1	4	1.536	0.592	0.561	1.351	0.006212
Main	0.5	3		Pf3D7_03_v3	708565	T	A	1065	248	1313	871	194	1037	28	0	1	-1.386	0.746	0.676	1.351	0.0403746
Main	0.5	3		Pf3D7_04_v3	131884	T	G	1017	296	1313	906	111	989	27	1	0	-1.679	1.039	0.878	1.351	0.0557783
Main	0.5	3		Pf3D7_13_v3	2200329	G	C	1234	79	1313	1222	12	943	281	10	8	1.302	0.556	0.527	1.35	0.0134509
Main	0.5	3		Pf3D7_10_v3	1316360	G	A	954	359	1313	487	467	928	25	1	7	0.994	0.424	0.408	1.35	0.015
Main	0.5	3		Pf3D7_08_v3	362367	C	T	1191	122	1313	1170	21	901	278	12	1	-1.39	0.749	0.679	1.35	0.0405516
Main	0.5	3		Pf3D7_13_v3	2083881	T	G	1275	38	1313	1247	28	967	296	12	13	0.975	0.379	0.368	1.349	0.00815861
Main	0.5	3		Pf3D7_11_v3	573584	T	A	1280	33	1313	1268	12	968	300	12	0	-1.719	1.049	0.888	1.348	0.0527784
Main	0.5	3		Pf3D7_11_v3	1510335	T	C	1286	27	1313	1274	12	971	304	11	0	-1.713	1.048	0.887	1.348	0.0534197
Main	0.5	3		Pf3D7_06_v3	715458	T	A	1256	57	1313	1229	27	951	294	11	2	-1.225	0.619	0.576	1.347	0.0333987
Main	0.5	3		Pf3D7_10_v3	503981	A	G	1244	69	1313	1214	30	937	296	11	15	0.946	0.367	0.357	1.347	0.00802609
Main	0.5	3		Pf3D7_09_v3	832577	T	A	1275	38	1313	1256	19	963	300	12	10	1.108	0.449	0.432	1.345	0.0103273
Main	0.5	3		Pf3D7_02_v3	811240	C	T	1285	28	1313	1271	14	974	299	12	8	1.242	0.517	0.492	1.343	0.0116666
Main	0.5	3		Pf3D7_06_v3	377297	A	T	1003	310	1313	251	752	976	26	1	2	1.228	0.618	0.575	1.342	0.0327638
Main	0.5	3		Pf3D7_13_v3	1892926	A	G	1241	72	1313	1207	34	934	295	12	3	-1.113	0.539	0.509	1.341	0.0288643
Main	0.5	3		Pf3D7_13_v3	1772704	T	A	1070	243	1313	888	182	1039	30	1	1	-1.38	0.746	0.676	1.341	0.0411568
Main	0.5	3		Pf3D7_07_v3	228601	G	A	1046	267	1313	877	169	786	248	12	58	0.516	0.182	0.181	1.341	0.00433766
Main	0.5	3		Pf3D7_11_v3	690614	G	A	1228	85	1313	1216	12	926	293	9	0	-1.702	1.05	0.886	1.341	0.0547765
Main	0.5	3		Pf3D7_05_v3	1310551	A	T	1274	39	1313	1262	12	963	300	11	0	-1.714	1.048	0.887	1.341	0.0532769
Main	0.5	3		Pf3D7_13_v3	1189939	T	G	1259	54	1313	1247	12	952	295	12	0	-1.701	1.049	0.886	1.336	0.0547248
Main	0.5	3		Pf3D7_05_v3	1310554	A	T	1269	44	1313	1257	12	961	297	11	0	-1.71	1.048	0.886	1.336	0.0536644
Main	0.5	3		Pf3D7_08_v3	693627	G	A	1220	93	1313	1186	34	924	284	12	3	-1.109	0.539	0.509	1.333	0.0292865
Main	0.5	3		Pf3D7_05_v3	265815	A	G	1257	56	1313	1230	27	947	298	12	2	-1.216	0.619	0.575	1.332	0.0345794
Main	0.5	3		Pf3D7_12_v3	873018	T	A	1285	28	1313	1273	12	968	305	12	0	-1.696	1.049	0.885	1.332	0.0552604
Main	0.5	3		Pf3D7_08_v3	707887	A	G	1259	54	1313	1247	12	953	294	12	0	-1.698	1.049	0.885	1.331	0.0550836
Main	0.5	3		Pf3D7_14_v3	1212116	A	G	1275	38	1313	1255	20	961	302	12	1	-1.392	0.751	0.68	1.331	0.0407421
Main	0.5	3		Pf3D7_08_v3	477534	A	G	1117	196	1313	1009	108	1086	31	0	0	-1.674	1.04	0.878	1.329	0.0565571
Main	0.5	3		Pf3D7_12_v3	2130269	C	T	1096	217	1313	934	162	831	257	8	27	-0.575	0.223	0.221	1.329	0.00920035
Main	0.5	3		Pf3D7_10_v3	1515620	G	A	1301	12	1313	1291	10	984	305	12	0	-1.831	1.136	0.946	1.328	0.0528835
Main	0.5	3		Pf3D7_08_v3	1265496	A	T	1284	29	1313	1264	20	969	303	12	1	-1.379	0.752	0.68	1.327	0.0425436
Main	0.5	3		Pf3D7_10_v3	590916	A	C	1280	33	1313	1262	18	1247	32	1	3	1.733	0.701	0.656	1.327	0.00822243
Main	0.5	3		Pf3D7_08_v3	1341249	C	G	1134	179	1313	1014	120	1104	29	1	8	1.122	0.432	0.417	1.326	0.00711855
Main	0.5	3		Pf3D7_07_v3	1007880	A	G	1288	25	1313	1271	17	1255	32	1	3	1.722	0.697	0.652	1.325	0.00829528
Main	0.5	3		Pf3D7_08_v3	1349778	A	T	1209	104	1313	68	1141	1176	32	1	6	-1.257	0.483	0.463	1.325	0.00665335
Main	0.5	3		Pf3D7_06_v3	378542	T	C	989	324	1313	691	298	963	26	0	3	-1.137	0.549	0.518	1.323	0.0280478
Main	0.5	3		Pf3D7_09_v3	224826	T	A	1294	19	1313	1283	11	979	303	12	0	-1.714	1.052	0.889	1.323	0.0537941
Main	0.5	3		Pf3D7_10_v3	1445773	T	C	1109	204	1313	10	1099	847	251	11	6	-1.367	0.603	0.566	1.323	0.0157961
Main	0.5	3		Pf3D7_11_v3	786218	T	A	1290	23	1313	1279	11	978	300	12	0	-1.683	1.054	0.886	1.321	0.0574144
Main	0.5	3		Pf3D7_09_v3	161637	T	C	1153	160	1313	1043	110	1122	30	1	0	-1.659	1.039	0.875	1.321	0.0580541
Main	0.5	3		Pf3D7_13_v3	2529634	A	G	1279	34	1313	1260	19	1245	33	1	3	1.739	0.704	0.658	1.321	0.00821276
Main	0.5	3		Pf3D7_09_v3	1440199	A	T	950	363	1313	472	478	713	227	10	104	0.424	0.151	0.15	1.319	0.00469602
Main	0.5	3		Pf3D7_09_v3	1202878	T	C	930	383	1313	660	270	707	214	9	51	-0.486	0.181	0.179	1.318	0.00666223
Main	0.5	3		Pf3D7_02_v3	590173	A	G	1284	29	1313	1272	12	973	299	12	8	1.302	0.557	0.527	1.318	0.0135096
Main	0.5	3		Pf3D7_13_v3	779888	A	T	1140	173	1313	1029	111	1107	32	1	8	1.119	0.432	0.417	1.318	0.00731563
Main	0.5	3		Pf3D7_14_v3	1626269	T	C	1251	62	1313	1239	12	945	296	10	0	-1.682	1.048	0.883	1.317	0.0568069
Main	0.5	3		Pf3D7_14_v3	1664330	T	C	1140	173	1313	1030	110	1111	28	1	0	-1.663	1.041	0.877	1.315	0.0578649
Main	0.5	3		Pf3D7_03_v3	582968	A	T	1258	55	1313	1222	36	1225	32	1	4	1.505	0.591	0.56	1.315	0.00715293
Main	0.5	3		Pf3D7_11_v3	1041964	G	T	1261	52	1313	1236	25	950	299	12	12	0.997	0.398	0.386	1.314	0.00968771
Main	0.5	3		Pf3D7_13_v3	92372	G	A	1207	106	1313	1195	12	909	286	12	7	1.282	0.556	0.526	1.314	0.014781
Main	0.5	3		Pf3D7_12_v3	800894	A	T	973	340	1313	564	409	731	234	8	85	-0.43	0.154	0.154	1.313	0.00506447
Main	0.5	3		Pf3D7_12_v3	509484	T	A	1257	56	1313	1237	20	950	295	12	1	-1.369	0.75	0.679	1.313	0.0436228
Main	0.5	3		Pf3D7_06_v3	112826	G	T	1116	197	1313	1007	109	1085	30	1	0	-1.66	1.04	0.876	1.313	0.0581356
Main	0.5	3		Pf3D7_08_v3	503494	C	T	1266	47	1313	1239	27	958	296	12	2	-1.209	0.618	0.575	1.313	0.0354412
Main	0.5	3		Pf3D7_14_v3	1473534	A	T	973	340	1313	507	466	945	28	0	8	0.946	0.404	0.39	1.312	0.0153898
Main	0.5	3		Pf3D7_12_v3	845241	G	A	1278	35	1313	1259	19	1244	33	1	3	1.721	0.704	0.658	1.311	0.00888419
Main	0.5	3		Pf3D7_08_v3	397243	C	T	1270	43	1313	1250	20	956	302	12	1	-1.37	0.75	0.679	1.309	0.0435764
Main	0.5	3		Pf3D7_13_v3	2352799	A	T	1298	15	1313	1286	12	982	304	12	0	-1.689	1.052	0.886	1.309	0.0564986
Main	0.5	3		Pf3D7_14_v3	1570323	A	G	1282	31	1313	1260	22	970	301	11	11	1.045	0.42	0.406	1.308	0.00998545
Main	0.5	3		Pf3D7_07_v3	627424	T	C	930	383	1313	576	354	904	25	1	10	0.956	0.397	0.384	1.307	0.0127929
Main	0.5	3		Pf3D7_02_v3	395078	A	G	1281	32	1313	1270	11	968	302	11	0	-1.676	1.053	0.885	1.307	0.0581515
Main	0.5	3		Pf3D7_07_v3	729550	C	A	1145	168	1313	96	1049	1114	30	1	7	-1.165	0.449	0.432	1.305	0.00700929
Main	0.5	3		Pf3D7_04_v3	684059	G	A	1189	124	1313	1154	35	1160	29	0	4	1.488	0.588	0.557	1.305	0.00754716
Main	0.5	3		Pf3D7_10_v3	605108	G	T	1252	61	1313	1229	23	943	297	12	12	1.041	0.421	0.407	1.305	0.0104962
Main	0.5	3		Pf3D7_14_v3	722266	G	A	1212	101	1313	1194	18	1180	31	1	3	1.705	0.694	0.649	1.304	0.00861079
Main	0.5	3		Pf3D7_10_v3	1305157	T	A	1267	46	1313	1256	11	958	297	12	0	-1.701	1.052	0.887	1.304	0.0551912
Main	0.5	3		Pf3D7_11_v3	256119	A	C	1279	34	1313	1265	14	969	298	12	8	1.22	0.519	0.494	1.303	0.0135067
Main	0.5	3		Pf3D7_14_v3	352376	C	G	1286	27	1313	1274	12	971	303	12	7	1.273	0.557	0.527	1.302	0.0156303
Main	0.5	3		Pf3D7_06_v3	633083	G	A	1270	43	1313	1256	14	960	298	12	8	1.204	0.519	0.493	1.301	0.0147245
Main	0.5	3		Pf3D7_08_v3	602578	A	C	1105	208	1313	931	174	1078	27	0	10	1.04	0.409	0.395	1.301	0.00847478
Main	0.5	3		Pf3D7_02_v3	787412	T	C	1275	38	1313	1257	18	1245	29	1	3	1.709	0.697	0.651	1.3	0.00869501
Main	0.5	3		Pf3D7_06_v3	485055	A	T	1270	43	1313	1258	12	966	294	10	0	-1.67	1.049	0.882	1.299	0.0582092
Main	0.5	3		Pf3D7_08_v3	476280	A	C	1252	61	1313	1212	40	947	294	11	4	-1.015	0.485	0.462	1.296	0.0279584
Main	0.5	3		Pf3D7_14_v3	1356503	T	G	1277	36	1313	1258	19	1243	33	1	3	1.7	0.696	0.65	1.296	0.00893756
Main	0.5	3		Pf3D7_14_v3	3124805	A	G	1080	233	1313	962	118	1054	26	0	0	-1.65	1.041	0.876	1.293	0.059413
Main	0.5	3		Pf3D7_06_v3	261661	A	G	1054	259	1313	841	213	1028	26	0	11	1.017	0.407	0.394	1.293	0.00986768
Main	0.5	3		Pf3D7_14_v3	1307328	A	G	967	346	1313	320	647	718	239	10	66	0.448	0.164	0.163	1.292	0.00612069
Main	0.5	3		Pf3D7_01_v3	529446	A	G	924	389	1313	417	507	900	23	1	5	1.035	0.471	0.45	1.292	0.0214824
Main	0.5	3		Pf3D7_04_v3	96895	T	C	1222	91	1313	1170	52	924	287	11	6	-0.905	0.414	0.399	1.292	0.0234375
Main	0.5	3		Pf3D7_08_v3	262214	C	T	944	369	1313	627	317	919	25	0	11	0.971	0.4	0.387	1.291	0.0122219
Main	0.5	3		Pf3D7_07_v3	1243766	G	T	974	339	1313	367	607	721	242	11	82	0.428	0.156	0.155	1.291	0.00563575
Main	0.5	3		Pf3D7_13_v3	464156	T	G	1280	33	1313	1263	17	971	297	12	9	1.14	0.474	0.454	1.29	0.0121013
Main	0.5	3		Pf3D7_11_v3	913116	T	C	894	419	1313	637	257	680	205	9	82	0.466	0.167	0.166	1.29	0.00489591
Main	0.5	3		Pf3D7_04_v3	1138043	T	G	941	372	1313	467	474	914	26	1	8	0.962	0.421	0.405	1.289	0.0176519
Main	0.5	3		Pf3D7_14_v3	421798	T	G	1209	104	1313	1156	53	914	283	12	6	-0.903	0.413	0.399	1.289	0.0235515
Main	0.5	3		Pf3D7_07_v3	89014	T	C	1286	27	1313	1276	10	973	301	12	6	1.371	0.61	0.572	1.288	0.016559
Main	0.5	3		Pf3D7_12_v3	947376	T	G	1277	36	1313	1244	33	964	301	12	15	0.902	0.353	0.344	1.288	0.00876993
Main	0.5	3		Pf3D7_12_v3	370582	G	A	1212	101	1313	1187	25	913	288	11	14	0.99	0.396	0.384	1.287	0.00992706
Main	0.5	3		Pf3D7_04_v3	1010559	G	T	1277	36	1313	1243	34	1243	33	1	4	1.474	0.595	0.562	1.287	0.00876972
Main	0.5	3		Pf3D7_10_v3	157280	G	T	1223	90	1313	1160	63	918	293	12	8	-0.832	0.369	0.358	1.285	0.0202122
Main	0.5	3		Pf3D7_09_v3	1219780	T	C	1256	57	1313	1222	34	953	291	12	3	-1.09	0.539	0.509	1.285	0.032307
Main	0.5	3		Pf3D7_04_v3	1136721	A	T	1188	125	1313	1119	69	1156	31	1	6	1.232	0.484	0.464	1.283	0.00792204
Main	0.5	3		Pf3D7_04_v3	1135884	T	C	1266	47	1313	1248	18	1235	30	1	3	1.687	0.696	0.65	1.282	0.00945127
Main	0.5	3		Pf3D7_06_v3	289830	A	C	1291	22	1313	1279	12	976	303	12	9	1.27	0.555	0.525	1.282	0.0155238
Main	0.5	3		Pf3D7_13_v3	779881	T	A	1148	165	1313	1035	113	1115	32	1	8	1.1	0.431	0.416	1.282	0.00818827
Main	0.5	3		Pf3D7_03_v3	334727	C	T	1276	37	1313	1257	19	966	298	12	2	-1.37	0.753	0.681	1.281	0.0440741
Main	0.5	3		Pf3D7_13_v3	229058	T	C	1285	28	1313	1265	20	972	301	12	1	-1.353	0.75	0.678	1.278	0.0459418
Main	0.5	3		Pf3D7_08_v3	1312185	A	C	1091	222	1313	998	93	1062	28	1	7	1.146	0.448	0.431	1.278	0.00788738
Main	0.5	3		Pf3D7_09_v3	517092	A	G	1200	113	1313	1147	53	1167	32	1	5	1.319	0.517	0.493	1.278	0.0075054
Main	0.5	3		Pf3D7_07_v3	793706	T	C	1287	26	1313	1273	14	972	303	12	8	1.221	0.521	0.496	1.276	0.013781
Main	0.5	3		Pf3D7_11_v3	1908581	T	A	1219	94	1313	1202	17	918	291	10	9	1.134	0.474	0.454	1.276	0.0124281
Main	0.5	3		Pf3D7_05_v3	1007374	G	A	991	322	1313	391	600	964	26	1	5	1.007	0.464	0.444	1.276	0.0234014
Main	0.5	3		Pf3D7_13_v3	1311810	A	G	1273	40	1313	1262	11	961	300	12	0	-1.678	1.052	0.884	1.276	0.057669
Main	0.5	3		Pf3D7_07_v3	132720	T	C	1293	20	1313	1283	10	980	303	10	0	-1.641	1.059	0.883	1.274	0.063089
Main	0.5	3		Pf3D7_10_v3	1232131	A	G	1266	47	1313	1246	20	955	299	12	1	-1.351	0.751	0.679	1.273	0.0464707
Main	0.5	3		Pf3D7_11_v3	318673	T	A	945	368	1313	471	474	919	26	0	7	0.963	0.424	0.409	1.273	0.0184639
Main	0.5	3		Pf3D7_11_v3	318674	A	G	945	368	1313	471	474	919	26	0	7	0.963	0.424	0.409	1.273	0.0184639
Main	0.5	3		Pf3D7_14_v3	3044905	A	G	1293	20	1313	1282	11	976	305	12	0	-1.651	1.053	0.881	1.272	0.0609784
Main	0.5	3		Pf3D7_14_v3	2096518	A	T	1151	162	1313	1139	12	870	270	11	7	1.269	0.555	0.525	1.271	0.0155366
Main	0.5	3		Pf3D7_05_v3	208879	C	T	1279	34	1313	1260	19	964	303	12	10	1.073	0.451	0.433	1.271	0.0132184
Main	0.5	3		Pf3D7_13_v3	1409291	T	C	1253	60	1313	1242	11	943	299	11	0	-1.675	1.071	0.893	1.27	0.0607143
Main	0.5	3		Pf3D7_06_v3	678594	T	C	1296	17	1313	1285	11	979	305	12	0	-1.653	1.052	0.881	1.27	0.0606926
Main	0.5	3		Pf3D7_02_v3	860529	T	G	1245	68	1313	1227	18	1212	32	1	3	1.647	0.688	0.643	1.269	0.0103873
Main	0.5	3		Pf3D7_05_v3	218172	T	A	1301	12	1313	1290	11	984	305	12	0	-1.651	1.054	0.882	1.268	0.0611601
Main	0.5	3		Pf3D7_12_v3	839903	G	A	877	436	1313	626	251	853	23	1	12	0.981	0.408	0.394	1.268	0.0128393
Main	0.5	3		Pf3D7_08_v3	671006	A	G	1287	26	1313	1276	11	973	302	12	0	-1.669	1.052	0.883	1.268	0.0588297
Main	0.5	3		Pf3D7_13_v3	832014	T	A	1279	34	1313	1268	11	967	301	11	0	-1.65	1.052	0.881	1.268	0.0610403
Main	0.5	3		Pf3D7_02_v3	320861	G	A	964	349	1313	935	29	733	225	6	2	-1.187	0.617	0.574	1.267	0.0385803
Main	0.5	3		Pf3D7_08_v3	671000	A	G	1288	25	1313	1277	11	974	302	12	0	-1.669	1.052	0.883	1.267	0.0588421
Main	0.5	3		Pf3D7_05_v3	356522	T	A	1264	49	1313	1239	25	957	295	12	12	0.987	0.398	0.385	1.267	0.0103823
Main	0.5	3		Pf3D7_11_v3	1757174	T	C	1297	16	1313	1286	11	981	304	12	0	-1.651	1.052	0.881	1.267	0.0609463
Main	0.5	3		Pf3D7_12_v3	1084468	A	T	1294	19	1313	1283	11	976	307	11	0	-1.652	1.053	0.881	1.267	0.0608666
Main	0.5	3		Pf3D7_08_v3	80917	T	C	1280	33	1313	1269	11	965	303	12	0	-1.649	1.052	0.881	1.266	0.0611527
Main	0.5	3		Pf3D7_07_v3	506756	A	G	1286	27	1313	1274	12	972	302	12	7	1.253	0.553	0.523	1.265	0.0166536
Main	0.5	3		Pf3D7_06_v3	1049017	G	T	1264	49	1313	1237	27	952	300	12	2	-1.188	0.619	0.575	1.264	0.0388718
Supplementary Table 1. Results of HbS genome wide association analysis - top 500 hits
The first three columns reflect our analysis with 'Main' indicating the results presented in main text. For each analysis, results are presented in order of evidence (as given by the log10 Bayes factor)

## Sheet: Supp Table 2
Analysis	relatedness_cutoff	PCs	Pf chromosome	Pf position	Pf reference allele	Pf alternate allele	N	missing	total	Pf ref	Pf nonref	HbAA	HbAC	HbCC	Minimal cross-tabulation count	Posterior mode (beta)	Posterior standard deviation	Standard error	log10 Bayes factor	P-value
Main	0.5	3	Pf3D7_11_v3	269007	T	C	1241	38	1279	1228	13	936	293	12	11	2.359	0.659	0.636	3.9208	0.000208
Main	0.5	3	Pf3D7_14_v3	3121524	A	G	1175	104	1279	1111	64	887	276	12	4	-1.583	0.474	0.459	3.7141	0.00056
Main	0.5	3	Pf3D7_14_v3	3237010	G	A	1128	151	1279	1117	11	850	268	10	10	2.211	0.676	0.648	3.186	0.000641
Main	0.5	3	Pf3D7_11_v3	1586320	C	T	1226	53	1279	1208	18	921	293	12	12	1.654	0.48	0.465	2.7893	0.000375
Main	0.5	3	Pf3D7_13_v3	779881	T	A	1115	164	1279	1010	105	836	268	11	13	-0.95	0.299	0.294	2.5235	0.00122241
Main	0.5	3	Pf3D7_13_v3	779888	A	T	1107	172	1279	1004	103	829	267	11	13	-0.932	0.3	0.294	2.3995	0.00154925
Main	0.5	3	Pf3D7_12_v3	597039	C	A	1234	45	1279	1217	17	926	297	11	11	1.555	0.488	0.471	2.3919	0.000952
Main	0.5	3	Pf3D7_06_v3	1027438	A	G	1236	43	1279	1200	36	931	293	12	2	-1.576	0.611	0.578	2.3476	0.00641453
Main	0.5	3	Pf3D7_08_v3	1082988	G	A	1250	29	1279	1229	21	942	296	12	0	-2.173	1.029	0.924	2.3267	0.0186035
Main	0.5	3	Pf3D7_14_v3	2861073	T	G	1230	49	1279	1208	22	925	293	12	14	1.379	0.425	0.412	2.3163	0.000822
Main	0.5	3	Pf3D7_04_v3	432852	T	C	1193	86	1279	1155	38	902	280	11	2	-1.541	0.607	0.573	2.3093	0.0072148
Main	0.5	3	Pf3D7_12_v3	758530	T	C	1230	49	1279	1209	21	929	289	12	0	-2.159	1.028	0.922	2.2803	0.0191946
Main	0.5	3	Pf3D7_07_v3	302930	G	A	1241	38	1279	1220	21	932	297	12	0	-2.156	1.029	0.922	2.2646	0.0194386
Main	0.5	3	Pf3D7_03_v3	156355	T	C	1253	26	1279	1233	20	946	295	12	0	-2.208	1.05	0.941	2.2629	0.019004
Main	0.5	3	Pf3D7_06_v3	1149880	T	A	1171	108	1279	1160	11	876	283	12	8	1.759	0.617	0.587	2.1856	0.0027339
Main	0.5	3	Pf3D7_06_v3	1036764	T	A	1255	24	1279	1236	19	944	299	12	0	-2.113	1.032	0.92	2.1523	0.0216435
Main	0.5	3	Pf3D7_10_v3	1083842	T	A	1168	111	1279	59	1109	881	277	10	26	-0.908	0.272	0.268	2.1421	0.000704
Main	0.5	3	Pf3D7_01_v3	531752	G	A	916	363	1279	796	120	691	216	9	17	-0.828	0.276	0.271	2.1261	0.00226579
Main	0.5	3	Pf3D7_01_v3	555400	C	G	1253	26	1279	1242	11	942	299	12	9	1.736	0.616	0.585	2.122	0.00302143
Main	0.5	3	Pf3D7_11_v3	230684	A	C	1128	151	1279	1029	99	846	270	12	40	0.746	0.221	0.219	2.1072	0.000656
Main	0.5	3	Pf3D7_04_v3	380196	T	C	1204	75	1279	1167	37	907	286	11	2	-1.482	0.608	0.573	2.1029	0.0097608
Main	0.5	3	Pf3D7_13_v3	92500	T	C	1172	107	1279	1140	32	880	280	12	18	1.15	0.363	0.354	2.0827	0.00116767
Main	0.5	3	Pf3D7_13_v3	1061303	T	A	1251	28	1279	1237	14	939	301	11	9	1.576	0.542	0.519	2.0612	0.00240606
Main	0.5	3	Pf3D7_13_v3	1061306	T	C	1251	28	1279	1237	14	939	301	11	9	1.576	0.542	0.519	2.0612	0.00240606
Main	0.5	3	Pf3D7_07_v3	78952	T	C	1182	97	1279	1133	49	889	281	12	4	-1.242	0.48	0.46	2.0501	0.00697354
Main	0.5	3	Pf3D7_10_v3	1107660	C	T	1214	65	1279	1195	19	919	283	12	0	-2.049	1.032	0.914	2.0095	0.0249668
Main	0.5	3	Pf3D7_13_v3	1482710	A	G	1241	38	1279	1225	16	935	294	12	10	1.457	0.497	0.478	1.9907	0.00227807
Main	0.5	3	Pf3D7_01_v3	538529	G	A	1201	78	1279	1164	37	902	287	12	18	1.043	0.334	0.327	1.9538	0.00142384
Main	0.5	3	Pf3D7_13_v3	2286214	T	A	1172	107	1279	1152	20	892	270	10	0	-2.024	1.032	0.912	1.9514	0.0264566
Main	0.5	3	Pf3D7_08_v3	870792	A	T	1228	51	1279	1202	26	924	292	12	1	-1.648	0.741	0.684	1.9495	0.0159224
Main	0.5	3	Pf3D7_04_v3	413677	G	T	1111	168	1279	1094	17	833	268	10	0	-2.032	1.034	0.914	1.9341	0.0262021
Main	0.5	3	Pf3D7_14_v3	407357	G	T	1128	151	1279	1047	81	847	273	8	34	0.765	0.238	0.235	1.9199	0.00113418
Main	0.5	3	Pf3D7_13_v3	1395115	T	G	1060	219	1279	909	151	798	251	11	55	0.619	0.189	0.188	1.912	0.000974
Main	0.5	3	Pf3D7_02_v3	544481	T	C	1241	38	1279	1217	24	936	293	12	13	1.212	0.406	0.394	1.9068	0.00209871
Main	0.5	3	Pf3D7_07_v3	82054	A	G	1167	112	1279	1157	10	886	271	10	8	1.682	0.625	0.592	1.9028	0.00447925
Main	0.5	3	Pf3D7_14_v3	3121522	A	T	969	310	1279	637	332	730	229	10	111	0.504	0.154	0.153	1.8945	0.00101534
Main	0.5	3	Pf3D7_13_v3	2257321	A	C	1187	92	1279	1163	24	891	285	11	15	1.206	0.405	0.393	1.8941	0.00214339
Main	0.5	3	Pf3D7_03_v3	702915	C	T	1118	161	1279	1028	90	839	267	12	37	0.736	0.23	0.227	1.8892	0.00119869
Main	0.5	3	Pf3D7_07_v3	900905	C	T	1243	36	1279	1226	17	936	295	12	0	-2.003	1.036	0.912	1.8835	0.0280733
Main	0.5	3	Pf3D7_07_v3	78961	T	C	1180	99	1279	1133	47	887	281	12	4	-1.196	0.481	0.461	1.8765	0.00940202
Main	0.5	3	Pf3D7_11_v3	1207887	A	T	1251	28	1279	1234	17	947	292	12	0	-1.994	1.035	0.911	1.8764	0.0285464
Main	0.5	3	Pf3D7_13_v3	2341338	T	G	1265	14	1279	1255	10	953	300	12	8	1.675	0.628	0.594	1.8763	0.00482908
Main	0.5	3	Pf3D7_13_v3	389684	T	C	1238	41	1279	1226	12	935	291	12	8	1.563	0.57	0.543	1.8707	0.00400101
Main	0.5	3	Pf3D7_13_v3	758543	A	T	1235	44	1279	1206	29	925	298	12	18	1.118	0.372	0.362	1.8665	0.00202176
Main	0.5	3	Pf3D7_07_v3	78944	A	C	1180	99	1279	1133	47	887	281	12	4	-1.193	0.481	0.461	1.8633	0.00962019
Main	0.5	3	Pf3D7_07_v3	712909	G	A	919	360	1279	437	482	683	227	9	94	0.491	0.154	0.153	1.852	0.00131129
Main	0.5	3	Pf3D7_03_v3	701925	T	A	1249	30	1279	1239	10	942	296	11	7	1.664	0.626	0.592	1.8471	0.00495462
Main	0.5	3	Pf3D7_05_v3	1181840	A	T	1241	38	1279	1225	16	933	296	12	0	-1.989	1.037	0.911	1.8421	0.0291162
Main	0.5	3	Pf3D7_03_v3	958651	A	G	1242	37	1279	1226	16	937	294	11	0	-1.995	1.037	0.912	1.8412	0.0287028
Main	0.5	3	Pf3D7_11_v3	561902	A	T	1231	48	1279	1214	17	933	287	11	0	-1.979	1.035	0.909	1.8376	0.0294618
Main	0.5	3	Pf3D7_07_v3	506747	T	C	1229	50	1279	1210	19	924	293	12	12	1.293	0.453	0.437	1.8371	0.0030685
Main	0.5	3	Pf3D7_11_v3	1267270	G	A	1186	93	1279	1154	32	898	276	12	2	-1.413	0.613	0.576	1.8328	0.0141389
Main	0.5	3	Pf3D7_04_v3	1140774	A	T	1009	270	1279	801	208	755	244	10	38	-0.6	0.2	0.198	1.8323	0.00242909
Main	0.5	3	Pf3D7_06_v3	1134020	T	G	1013	266	1279	982	31	759	245	9	2	-1.418	0.615	0.577	1.8322	0.013995
Main	0.5	3	Pf3D7_10_v3	1389367	C	T	930	349	1279	652	278	695	228	7	54	-0.547	0.178	0.176	1.8223	0.001932
Main	0.5	3	Pf3D7_13_v3	731846	T	A	1182	97	1279	1124	58	892	278	12	6	-1.054	0.412	0.399	1.8196	0.0081668
Main	0.5	3	Pf3D7_01_v3	562859	C	G	1190	89	1279	1165	25	896	283	11	1	-1.597	0.742	0.682	1.8196	0.0192835
Main	0.5	3	Pf3D7_12_v3	1556036	T	A	1253	26	1279	1237	16	942	299	12	0	-1.97	1.037	0.909	1.819	0.0302925
Main	0.5	3	Pf3D7_09_v3	901585	A	C	1209	70	1279	1171	38	907	290	12	3	-1.277	0.535	0.509	1.81	0.0120055
Main	0.5	3	Pf3D7_11_v3	241964	T	C	1168	111	1279	1106	62	878	278	12	7	-1.012	0.39	0.378	1.8079	0.00741339
Main	0.5	3	Pf3D7_10_v3	1464163	A	T	1208	71	1279	1198	10	911	286	11	7	1.625	0.625	0.591	1.8031	0.00595637
Main	0.5	3	Pf3D7_14_v3	528972	A	C	1167	112	1279	1104	63	877	280	10	9	-1.011	0.39	0.379	1.7999	0.00756765
Main	0.5	3	Pf3D7_12_v3	1424732	A	G	1255	24	1279	1245	10	946	297	12	7	1.648	0.626	0.592	1.7958	0.00533569
Main	0.5	3	Pf3D7_08_v3	486805	G	A	1008	271	1279	235	773	756	240	12	45	0.571	0.19	0.188	1.794	0.0024038
Main	0.5	3	Pf3D7_07_v3	137534	T	C	1258	21	1279	1242	16	950	296	12	0	-1.953	1.037	0.908	1.7877	0.0314757
Main	0.5	3	Pf3D7_09_v3	1205453	A	T	1069	210	1279	1053	16	806	253	10	0	-1.96	1.037	0.908	1.7797	0.0309384
Main	0.5	3	Pf3D7_13_v3	2467772	G	T	1201	78	1279	1156	45	909	280	12	4	-1.17	0.482	0.462	1.778	0.0112583
Main	0.5	3	Pf3D7_11_v3	1188629	T	C	1101	178	1279	988	113	828	263	10	17	-0.764	0.276	0.271	1.7579	0.00486731
Main	0.5	3	Pf3D7_07_v3	639927	G	A	1256	23	1279	1246	10	945	299	12	8	1.612	0.628	0.593	1.757	0.00653765
Main	0.5	3	Pf3D7_11_v3	769251	T	A	1215	64	1279	1176	39	917	287	11	3	-1.246	0.533	0.506	1.7505	0.0138441
Main	0.5	3	Pf3D7_02_v3	720109	A	C	1251	28	1279	1236	15	945	295	11	0	-1.949	1.04	0.909	1.7469	0.0320302
Main	0.5	3	Pf3D7_05_v3	367657	T	C	1210	69	1279	31	1179	913	287	10	2	1.379	0.613	0.575	1.736	0.01651
Main	0.5	3	Pf3D7_10_v3	522712	C	T	1096	183	1279	137	959	810	275	11	51	-0.6	0.192	0.19	1.7352	0.00156687
Main	0.5	3	Pf3D7_12_v3	800911	C	T	944	335	1279	537	407	703	233	8	85	-0.48	0.155	0.154	1.7281	0.00183016
Main	0.5	3	Pf3D7_13_v3	334608	T	C	1252	27	1279	1229	23	939	302	11	1	-1.57	0.745	0.684	1.7213	0.0216825
Main	0.5	3	Pf3D7_07_v3	447413	A	G	1024	255	1279	841	183	767	245	12	32	-0.609	0.211	0.208	1.7152	0.00348771
Main	0.5	3	Pf3D7_12_v3	801027	G	A	978	301	1279	558	420	730	239	9	86	-0.473	0.153	0.152	1.712	0.0018775
Main	0.5	3	Pf3D7_05_v3	1258443	C	T	1086	193	1279	1071	15	825	251	10	0	-1.929	1.04	0.907	1.7118	0.0334426
Main	0.5	3	Pf3D7_02_v3	860529	T	G	1212	67	1279	1197	15	907	293	12	0	-1.916	1.039	0.905	1.7106	0.0342515
Main	0.5	3	Pf3D7_13_v3	462135	T	C	1199	80	1279	1152	47	901	288	10	22	0.889	0.3	0.294	1.6995	0.00248509
Main	0.5	3	Pf3D7_14_v3	777540	A	G	1046	233	1279	842	204	789	247	10	70	0.534	0.171	0.169	1.6993	0.00160826
Main	0.5	3	Pf3D7_11_v3	940720	A	T	1233	46	1279	1218	15	930	291	12	0	-1.907	1.039	0.904	1.6961	0.034935
Main	0.5	3	Pf3D7_04_v3	268955	C	T	1212	67	1279	1181	31	910	290	12	2	-1.356	0.614	0.575	1.6947	0.0182987
Main	0.5	3	Pf3D7_07_v3	714487	T	C	1260	19	1279	1245	15	951	297	12	0	-1.902	1.039	0.904	1.6877	0.035268
Main	0.5	3	Pf3D7_13_v3	878859	T	C	1254	25	1279	1239	15	948	294	12	9	1.36	0.505	0.483	1.6799	0.00488115
Main	0.5	3	Pf3D7_06_v3	387083	A	G	1053	226	1279	147	906	796	246	11	26	0.664	0.237	0.234	1.6763	0.00461522
Main	0.5	3	Pf3D7_04_v3	1010559	G	T	1243	36	1279	1213	30	935	297	11	2	-1.353	0.616	0.576	1.6739	0.0188692
Main	0.5	3	Pf3D7_07_v3	898170	A	G	1221	58	1279	1183	38	925	284	12	3	-1.224	0.535	0.507	1.6704	0.0158489
Main	0.5	3	Pf3D7_11_v3	246577	A	T	1225	54	1279	1201	24	930	284	11	1	-1.53	0.744	0.681	1.6594	0.0247004
Main	0.5	3	Pf3D7_13_v3	1859215	A	C	1211	68	1279	1189	22	908	292	11	1	-1.542	0.749	0.686	1.6576	0.024534
Main	0.5	3	Pf3D7_14_v3	2132520	A	G	1258	21	1279	1245	13	946	301	11	8	1.428	0.545	0.519	1.6546	0.00597076
Main	0.5	3	Pf3D7_09_v3	1198767	T	C	931	348	1279	803	128	699	223	9	21	-0.701	0.256	0.252	1.6424	0.00543405
Main	0.5	3	Pf3D7_09_v3	144534	T	A	1260	19	1279	1246	14	952	296	12	0	-1.999	1.107	0.954	1.6397	0.0360614
Main	0.5	3	Pf3D7_13_v3	2350939	C	T	1267	12	1279	1254	13	955	300	12	8	1.412	0.541	0.515	1.6368	0.00611197
Main	0.5	3	Pf3D7_10_v3	1013633	A	G	1233	46	1279	1210	23	926	296	11	1	-1.519	0.745	0.681	1.6362	0.0257393
Main	0.5	3	Pf3D7_14_v3	183232	G	A	1262	17	1279	1247	15	950	300	12	9	1.35	0.507	0.485	1.6318	0.00540197
Main	0.5	3	Pf3D7_08_v3	932498	C	T	1252	27	1279	1239	13	944	296	12	8	1.406	0.541	0.516	1.6293	0.00640548
Main	0.5	3	Pf3D7_13_v3	2083881	T	G	1242	37	1279	1216	26	939	291	12	13	1.093	0.392	0.381	1.6247	0.00410408
Main	0.5	3	Pf3D7_14_v3	2623396	G	C	1161	118	1279	1148	13	872	277	12	8	1.41	0.541	0.516	1.6173	0.00624801
Main	0.5	3	Pf3D7_07_v3	816717	G	A	1008	271	1279	993	15	767	236	5	0	-1.86	1.041	0.9	1.6112	0.0387242
Main	0.5	3	Pf3D7_10_v3	409990	C	T	1167	112	1279	1153	14	878	279	10	0	-1.874	1.041	0.902	1.6102	0.0376631
Main	0.5	3	Pf3D7_03_v3	883928	T	C	1081	198	1279	983	98	814	257	10	14	-0.771	0.293	0.288	1.6082	0.0073412
Main	0.5	3	Pf3D7_07_v3	736270	G	A	1248	31	1279	1228	20	940	297	11	12	1.192	0.441	0.426	1.6059	0.00513972
Main	0.5	3	Pf3D7_08_v3	943546	C	T	1070	209	1279	910	160	804	256	10	26	-0.631	0.227	0.225	1.6052	0.00499061
Main	0.5	3	Pf3D7_06_v3	861931	T	A	1270	9	1279	1256	14	957	302	11	0	-1.861	1.043	0.901	1.6046	0.038921
Main	0.5	3	Pf3D7_11_v3	981068	T	G	1118	161	1279	1039	79	838	271	9	10	-0.859	0.338	0.329	1.5986	0.00911265
Main	0.5	3	Pf3D7_05_v3	595833	A	G	1144	135	1279	1039	105	864	270	10	41	0.653	0.219	0.216	1.5971	0.00254989
Main	0.5	3	Pf3D7_10_v3	1556073	T	C	1249	30	1279	1236	13	941	296	12	8	1.389	0.538	0.513	1.5939	0.0067524
Main	0.5	3	Pf3D7_12_v3	2086672	T	C	1259	20	1279	1245	14	948	299	12	0	-1.853	1.042	0.9	1.5898	0.0393736
Main	0.5	3	Pf3D7_11_v3	1911738	C	G	1096	183	1279	1074	22	821	266	9	1	-1.494	0.746	0.681	1.5819	0.0283657
Main	0.5	3	Pf3D7_10_v3	70201	G	C	1242	37	1279	1227	15	932	298	12	9	1.329	0.513	0.49	1.5812	0.00666956
Main	0.5	3	Pf3D7_08_v3	517297	T	C	1236	43	1279	1222	14	930	294	12	0	-1.847	1.042	0.899	1.5801	0.0398491
Main	0.5	3	Pf3D7_06_v3	173177	A	C	1257	22	1279	1243	14	946	299	12	0	-1.844	1.042	0.898	1.5768	0.040143
Main	0.5	3	Pf3D7_06_v3	801858	A	C	1231	48	1279	1217	14	930	289	12	0	-1.86	1.042	0.9	1.5766	0.0388814
Main	0.5	3	Pf3D7_10_v3	1505262	T	A	1257	22	1279	1236	21	950	295	12	11	1.163	0.433	0.418	1.5714	0.00535528
Main	0.5	3	Pf3D7_04_v3	931612	T	G	1183	96	1279	1135	48	888	284	11	6	-1.043	0.444	0.427	1.5659	0.0145471
Main	0.5	3	Pf3D7_13_v3	2469447	A	G	999	280	1279	290	709	761	226	12	96	-0.476	0.157	0.156	1.5618	0.00227489
Main	0.5	3	Pf3D7_14_v3	352376	C	G	1253	26	1279	1242	11	943	298	12	7	1.45	0.588	0.556	1.5585	0.00908914
Main	0.5	3	Pf3D7_13_v3	1466484	C	G	1009	270	1279	733	276	751	247	11	94	0.479	0.158	0.157	1.5576	0.00234341
Main	0.5	3	Pf3D7_04_v3	1135892	A	C	1258	21	1279	1244	14	948	298	12	0	-1.831	1.042	0.897	1.5536	0.0412475
Main	0.5	3	Pf3D7_09_v3	1337657	T	C	1263	16	1279	1249	14	951	300	12	0	-1.83	1.042	0.897	1.5504	0.0413379
Main	0.5	3	Pf3D7_04_v3	1140798	T	A	1025	254	1279	813	212	765	250	10	40	-0.548	0.195	0.193	1.5408	0.0045636
Main	0.5	3	Pf3D7_14_v3	2182150	T	C	1210	69	1279	1179	31	917	282	11	2	-1.3	0.616	0.575	1.5389	0.0238231
Main	0.5	3	Pf3D7_13_v3	133703	C	T	1185	94	1279	1174	11	899	274	12	7	1.457	0.584	0.552	1.5371	0.00832937
Main	0.5	3	Pf3D7_05_v3	1098326	A	G	1264	15	1279	1246	18	952	300	12	10	1.214	0.462	0.444	1.5331	0.00624765
Main	0.5	3	Pf3D7_10_v3	1318709	A	T	1231	48	1279	1201	30	928	293	10	2	-1.301	0.617	0.576	1.5288	0.0240437
Main	0.5	3	Pf3D7_07_v3	610318	C	T	1239	40	1279	1217	22	934	293	12	1	-1.478	0.747	0.681	1.5285	0.0300397
Main	0.5	3	Pf3D7_05_v3	835367	A	G	1193	86	1279	1164	29	897	285	11	2	-1.29	0.615	0.575	1.5277	0.0247348
Main	0.5	3	Pf3D7_11_v3	419237	A	C	1241	38	1279	1223	18	935	294	12	10	1.202	0.461	0.443	1.527	0.00665625
Main	0.5	3	Pf3D7_13_v3	1557960	G	A	1190	89	1279	1179	11	895	284	11	7	1.44	0.582	0.551	1.5225	0.00890528
Main	0.5	3	Pf3D7_11_v3	1951684	G	A	1061	218	1279	1037	24	805	246	10	1	-1.467	0.745	0.679	1.516	0.0307551
Main	0.5	3	Pf3D7_07_v3	793706	T	C	1253	26	1279	1240	13	943	298	12	8	1.367	0.543	0.517	1.5032	0.00817579
Main	0.5	3	Pf3D7_05_v3	554109	G	C	1202	77	1279	1189	13	903	287	12	0	-1.804	1.045	0.896	1.5025	0.0440371
Main	0.5	3	Pf3D7_11_v3	256119	A	C	1246	33	1279	1233	13	941	293	12	8	1.34	0.542	0.515	1.4991	0.00931788
Main	0.5	3	Pf3D7_09_v3	1202871	A	C	902	377	1279	643	259	685	208	9	48	-0.521	0.185	0.183	1.4966	0.00449356
Main	0.5	3	Pf3D7_14_v3	1521559	A	T	1144	135	1279	69	1075	858	274	12	29	-0.73	0.256	0.252	1.4951	0.00382681
Main	0.5	3	Pf3D7_14_v3	1844839	G	C	1238	41	1279	1202	36	928	298	12	3	-1.17	0.538	0.509	1.4925	0.021576
Main	0.5	3	Pf3D7_14_v3	1751310	C	A	1231	48	1279	1205	26	926	293	12	14	1.044	0.389	0.378	1.49	0.00571217
Main	0.5	3	Pf3D7_13_v3	860281	A	G	1185	94	1279	1145	40	897	278	10	18	0.895	0.324	0.317	1.4883	0.00476073
Main	0.5	3	Pf3D7_05_v3	59688	T	A	1146	133	1279	1054	92	857	278	11	35	0.656	0.227	0.225	1.4867	0.00348291
Main	0.5	3	Pf3D7_04_v3	627522	T	A	1257	22	1279	1244	13	952	294	11	0	-1.797	1.047	0.896	1.4851	0.0449423
Main	0.5	3	Pf3D7_03_v3	308608	C	T	1219	60	1279	1198	21	915	293	11	11	1.123	0.43	0.415	1.479	0.00682553
Main	0.5	3	Pf3D7_10_v3	1208250	C	T	1092	187	1279	1010	82	822	258	12	33	0.684	0.238	0.235	1.4778	0.00367013
Main	0.5	3	Pf3D7_11_v3	1995445	T	G	1182	97	1279	1146	36	896	274	12	3	-1.16	0.538	0.509	1.4725	0.0224937
Main	0.5	3	Pf3D7_08_v3	647114	C	T	1254	25	1279	1232	22	948	294	12	1	-1.449	0.747	0.68	1.4724	0.0330757
Main	0.5	3	Pf3D7_13_v3	1532792	T	C	1200	79	1279	1146	54	903	285	12	6	-0.968	0.416	0.402	1.4707	0.0159753
Main	0.5	3	Pf3D7_05_v3	583847	A	T	1249	30	1279	1238	11	939	298	12	7	1.395	0.586	0.553	1.4699	0.011662
Main	0.5	3	Pf3D7_14_v3	2015677	T	G	1256	23	1279	1243	13	947	297	12	0	-1.783	1.045	0.893	1.4696	0.045902
Main	0.5	3	Pf3D7_05_v3	857592	G	T	1219	60	1279	1206	13	915	292	12	0	-1.782	1.051	0.897	1.4695	0.0469412
Main	0.5	3	Pf3D7_12_v3	2155095	T	G	1051	228	1279	859	192	784	258	9	36	-0.557	0.204	0.202	1.4691	0.00578447
Main	0.5	3	Pf3D7_10_v3	1200070	T	C	1255	24	1279	1244	11	946	297	12	7	1.426	0.585	0.553	1.4663	0.00993614
Main	0.5	3	Pf3D7_13_v3	616206	A	G	1250	29	1279	1229	21	938	300	12	12	1.126	0.432	0.417	1.4628	0.00695883
Main	0.5	3	Pf3D7_12_v3	2063375	A	T	1138	141	1279	1046	92	854	273	11	14	-0.752	0.3	0.294	1.4615	0.0105851
Main	0.5	3	Pf3D7_06_v3	444447	A	T	1172	107	1279	1107	65	886	275	11	8	-0.878	0.368	0.358	1.4611	0.0140453
Main	0.5	3	Pf3D7_08_v3	1275154	A	T	1014	265	1279	1002	12	754	250	10	0	-1.811	1.048	0.898	1.4611	0.043787
Main	0.5	3	Pf3D7_07_v3	441491	A	G	1186	93	1279	1173	13	891	283	12	0	-1.781	1.045	0.893	1.46	0.0462133
Main	0.5	3	Pf3D7_06_v3	688631	G	A	1239	40	1279	1226	13	929	298	12	0	-1.778	1.044	0.892	1.4597	0.046393
Main	0.5	3	Pf3D7_14_v3	2163132	A	T	1257	22	1279	1244	13	948	297	12	0	-1.776	1.045	0.892	1.4585	0.0465611
Main	0.5	3	Pf3D7_14_v3	1994906	G	A	931	348	1279	618	313	694	226	11	64	-0.478	0.168	0.167	1.4581	0.00415555
Main	0.5	3	Pf3D7_05_v3	743364	G	A	1195	84	1279	1182	13	902	283	10	0	-1.789	1.044	0.894	1.4559	0.045261
Main	0.5	3	Pf3D7_04_v3	110821	T	A	1092	187	1279	942	150	815	268	9	25	-0.612	0.23	0.227	1.455	0.00716427
Main	0.5	3	Pf3D7_11_v3	1061725	T	A	1262	17	1279	1249	13	950	300	12	0	-1.776	1.045	0.893	1.4532	0.0466904
Main	0.5	3	Pf3D7_05_v3	792275	C	T	1224	55	1279	1203	21	925	288	11	1	-1.442	0.749	0.681	1.4526	0.0342547
Main	0.5	3	Pf3D7_11_v3	606550	T	A	1238	41	1279	1225	13	933	293	12	0	-1.77	1.045	0.892	1.4493	0.0471901
Main	0.5	3	Pf3D7_12_v3	266810	T	C	1219	60	1279	13	1206	912	296	11	0	1.772	1.044	0.892	1.4475	0.0468719
Main	0.5	3	Pf3D7_03_v3	353545	A	G	1248	31	1279	1232	16	937	299	12	10	1.223	0.487	0.466	1.4472	0.00870546
Main	0.5	3	Pf3D7_14_v3	655620	T	A	1249	30	1279	1236	13	943	295	11	0	-1.774	1.045	0.892	1.4451	0.0467394
Main	0.5	3	Pf3D7_12_v3	381788	T	A	1046	233	1279	860	186	780	255	11	35	-0.564	0.208	0.206	1.4451	0.00616855
Main	0.5	3	Pf3D7_13_v3	1370601	G	A	1182	97	1279	1116	66	890	281	11	8	-0.883	0.372	0.361	1.4391	0.0144421
Main	0.5	3	Pf3D7_07_v3	435368	T	C	1092	187	1279	921	171	817	264	11	61	0.526	0.181	0.179	1.4387	0.00335076
Main	0.5	3	Pf3D7_13_v3	320886	T	C	1239	40	1279	1223	16	930	297	12	9	1.224	0.486	0.466	1.4371	0.00859956
Main	0.5	3	Pf3D7_07_v3	606678	T	G	1124	155	1279	1101	23	859	256	9	1	-1.439	0.748	0.68	1.432	0.0343165
Main	0.5	3	Pf3D7_03_v3	518434	T	G	1242	37	1279	1229	13	935	296	11	0	-1.761	1.045	0.891	1.431	0.0480706
Main	0.5	3	Pf3D7_08_v3	1312652	C	A	1119	160	1279	1081	38	838	271	10	17	0.894	0.331	0.323	1.4304	0.00569724
Main	0.5	3	Pf3D7_12_v3	835789	A	G	1211	68	1279	1176	35	909	290	12	3	-1.144	0.538	0.508	1.4288	0.0244647
Main	0.5	3	Pf3D7_14_v3	1038043	A	G	1192	87	1279	1164	28	896	284	12	3	-1.255	0.617	0.575	1.4263	0.028983
Main	0.5	3	Pf3D7_10_v3	605108	G	T	1220	59	1279	1198	22	915	293	12	12	1.101	0.429	0.414	1.4243	0.0078546
Main	0.5	3	Pf3D7_14_v3	3190118	T	C	1191	88	1279	1156	35	890	289	12	3	-1.142	0.538	0.508	1.4215	0.024697
Main	0.5	3	Pf3D7_05_v3	1188062	T	A	1032	247	1279	866	166	780	241	11	61	0.532	0.184	0.183	1.4205	0.00354755
Main	0.5	3	Pf3D7_12_v3	1014216	G	A	1246	33	1279	1234	12	939	295	12	0	-1.772	1.048	0.894	1.4183	0.0474094
Main	0.5	3	Pf3D7_12_v3	1014217	G	A	1249	30	1279	1237	12	942	295	12	0	-1.771	1.048	0.894	1.4168	0.0475253
Main	0.5	3	Pf3D7_13_v3	195666	C	G	1239	40	1279	1227	12	932	296	11	0	-1.767	1.048	0.893	1.4162	0.0478807
Main	0.5	3	Pf3D7_08_v3	975250	C	T	1254	25	1279	1242	12	944	298	12	0	-1.776	1.048	0.894	1.4162	0.0470341
Main	0.5	3	Pf3D7_12_v3	1819535	A	C	1218	61	1279	1177	41	917	289	12	4	-1.058	0.483	0.461	1.4133	0.0218834
Main	0.5	3	Pf3D7_14_v3	2810657	A	T	1229	50	1279	1202	27	925	292	12	2	-1.256	0.62	0.578	1.4119	0.0296024
Main	0.5	3	Pf3D7_09_v3	810356	C	A	1206	73	1279	1194	12	905	290	11	0	-1.77	1.048	0.893	1.4116	0.0476301
Main	0.5	3	Pf3D7_03_v3	964615	A	C	1204	75	1279	1163	41	906	286	12	5	-1.057	0.484	0.462	1.4111	0.0221286
Main	0.5	3	Pf3D7_14_v3	3046414	G	A	1087	192	1279	978	109	821	256	10	42	0.609	0.214	0.212	1.4104	0.00410588
Main	0.5	3	Pf3D7_14_v3	3143226	A	T	1127	152	1279	1113	14	858	259	10	8	1.286	0.518	0.494	1.4097	0.0092779
Main	0.5	3	Pf3D7_04_v3	538486	A	G	1242	37	1279	1223	19	937	294	11	10	1.151	0.455	0.437	1.4084	0.00850346
Main	0.5	3	Pf3D7_10_v3	1117617	T	C	1202	77	1279	1150	52	898	292	12	22	0.792	0.289	0.284	1.4061	0.00532831
Main	0.5	3	Pf3D7_11_v3	1995468	G	C	1185	94	1279	1150	35	896	277	12	3	-1.137	0.538	0.509	1.405	0.0255036
Main	0.5	3	Pf3D7_09_v3	581508	T	C	1222	57	1279	1187	35	920	290	12	16	0.913	0.343	0.335	1.4042	0.00633759
Main	0.5	3	Pf3D7_05_v3	129294	A	G	1237	42	1279	1225	12	932	294	11	0	-1.749	1.048	0.891	1.4032	0.0497305
Main	0.5	3	Pf3D7_12_v3	800888	T	G	947	332	1279	548	399	707	232	8	84	-0.444	0.155	0.155	1.403	0.00408703
Main	0.5	3	Pf3D7_02_v3	297073	T	C	1131	148	1279	1119	12	853	269	9	0	-1.764	1.049	0.893	1.4024	0.0482532
Main	0.5	3	Pf3D7_11_v3	1995460	T	C	1184	95	1279	1149	35	896	276	12	3	-1.135	0.538	0.509	1.4015	0.0256789
Main	0.5	3	Pf3D7_04_v3	1100085	A	C	753	526	1279	264	489	577	170	6	81	-0.5	0.175	0.174	1.3946	0.00407438
Main	0.5	3	Pf3D7_12_v3	225857	C	A	1231	48	1279	1215	16	926	293	12	10	1.192	0.487	0.466	1.3941	0.0104468
Main	0.5	3	Pf3D7_11_v3	1715987	C	T	1255	24	1279	12	1243	942	301	12	0	1.738	1.048	0.89	1.393	0.0507021
Main	0.5	3	Pf3D7_14_v3	77485	T	C	1249	30	1279	1237	12	936	301	12	0	-1.752	1.049	0.892	1.3919	0.0494024
Main	0.5	3	Pf3D7_07_v3	697312	A	C	1260	19	1279	1248	12	948	300	12	0	-1.753	1.048	0.891	1.3904	0.0492563
Main	0.5	3	Pf3D7_14_v3	2856785	G	A	1256	23	1279	1244	12	947	297	12	0	-1.747	1.061	0.898	1.3901	0.0516585
Main	0.5	3	Pf3D7_13_v3	2261280	T	A	1199	80	1279	1187	12	907	281	11	0	-1.737	1.049	0.89	1.3899	0.0509331
Main	0.5	3	Pf3D7_08_v3	527050	A	G	1163	116	1279	1100	63	881	270	12	9	-0.863	0.37	0.359	1.3852	0.0163017
Main	0.5	3	Pf3D7_05_v3	994639	G	A	1249	30	1279	1237	12	941	296	12	0	-1.738	1.048	0.89	1.3838	0.0507503
Main	0.5	3	Pf3D7_12_v3	2130269	C	T	1067	212	1279	911	156	805	254	8	26	-0.592	0.227	0.224	1.3837	0.00826209
Main	0.5	3	Pf3D7_14_v3	1756376	A	G	1218	61	1279	1206	12	921	286	11	0	-1.744	1.048	0.89	1.3812	0.0501722
Main	0.5	3	Pf3D7_09_v3	806269	C	T	1243	36	1279	1231	12	935	296	12	0	-1.722	1.048	0.888	1.3754	0.0524058
Main	0.5	3	Pf3D7_09_v3	1198761	C	T	907	372	1279	779	128	681	218	8	22	-0.643	0.252	0.248	1.3751	0.00963808
Main	0.5	3	Pf3D7_02_v3	322174	A	G	1207	72	1279	1180	27	911	285	11	14	0.991	0.383	0.372	1.3746	0.00770762
Main	0.5	3	Pf3D7_12_v3	847301	T	A	1254	25	1279	1242	12	943	300	11	0	-1.727	1.049	0.889	1.3741	0.0520304
Main	0.5	3	Pf3D7_05_v3	1225418	T	G	1243	36	1279	1222	21	937	294	12	1	-1.401	0.748	0.678	1.3736	0.0389053
Main	0.5	3	Pf3D7_06_v3	715458	T	A	1226	53	1279	1199	27	926	289	11	2	-1.238	0.619	0.576	1.3735	0.0316363
Main	0.5	3	Pf3D7_14_v3	384714	A	G	1263	16	1279	1251	12	952	299	12	0	-1.724	1.048	0.888	1.3729	0.0522402
Main	0.5	3	Pf3D7_08_v3	323869	T	A	1257	22	1279	1245	12	948	297	12	0	-1.726	1.048	0.888	1.3728	0.0520649
Main	0.5	3	Pf3D7_09_v3	1016323	A	T	1172	107	1279	1125	47	887	274	11	20	0.813	0.302	0.296	1.3726	0.00607111
Main	0.5	3	Pf3D7_07_v3	1243766	G	T	948	331	1279	359	589	698	239	11	81	0.441	0.157	0.156	1.3718	0.00464836
Main	0.5	3	Pf3D7_13_v3	1867630	G	C	912	367	1279	753	159	694	211	7	53	0.542	0.191	0.189	1.3716	0.00420497
Main	0.5	3	Pf3D7_08_v3	826278	T	C	1244	35	1279	1234	10	938	294	12	0	-1.747	1.061	0.897	1.3677	0.0515411
Main	0.5	3	Pf3D7_12_v3	1830976	G	A	1241	38	1279	1229	12	933	296	12	7	1.33	0.566	0.535	1.3674	0.0129663
Main	0.5	3	Pf3D7_13_v3	2116886	A	G	1137	142	1279	1051	86	850	276	11	12	-0.75	0.311	0.304	1.3654	0.0136343
Main	0.5	3	Pf3D7_13_v3	2550499	T	C	1231	48	1279	1211	20	933	286	12	1	-1.407	0.751	0.681	1.365	0.0387855
Main	0.5	3	Pf3D7_11_v3	573584	T	A	1247	32	1279	1235	12	939	296	12	0	-1.73	1.049	0.889	1.3631	0.0516441
Main	0.5	3	Pf3D7_08_v3	693627	G	A	1189	90	1279	1155	34	898	279	12	3	-1.122	0.539	0.509	1.3629	0.0275102
Main	0.5	3	Pf3D7_05_v3	655748	C	T	1245	34	1279	1233	12	941	292	12	0	-1.718	1.049	0.887	1.3585	0.0529357
Main	0.5	3	Pf3D7_11_v3	690614	G	A	1197	82	1279	1185	12	899	289	9	0	-1.717	1.049	0.888	1.3582	0.0530768
Main	0.5	3	Pf3D7_07_v3	946521	A	G	1251	28	1279	1232	19	944	295	12	11	1.122	0.45	0.433	1.3542	0.00961503
Main	0.5	3	Pf3D7_07_v3	228601	G	A	1017	262	1279	853	164	762	243	12	57	0.523	0.185	0.183	1.3532	0.00427065
Main	0.5	3	Pf3D7_05_v3	1310551	A	T	1241	38	1279	1229	12	935	295	11	0	-1.723	1.048	0.888	1.3521	0.0522774
Main	0.5	3	Pf3D7_10_v3	115602	T	C	1206	73	1279	1179	27	907	288	11	2	-1.225	0.618	0.575	1.3497	0.0332677
Main	0.5	3	Pf3D7_14_v3	1212116	A	G	1242	37	1279	1222	20	933	297	12	1	-1.403	0.751	0.681	1.3489	0.039374
Main	0.5	3	Pf3D7_13_v3	1675244	G	A	1124	155	1279	1105	19	851	263	10	10	1.11	0.451	0.433	1.3479	0.0104232
Main	0.5	3	Pf3D7_05_v3	1310554	A	T	1236	43	1279	1224	12	933	292	11	0	-1.719	1.048	0.887	1.3473	0.0526654
Main	0.5	3	Pf3D7_08_v3	707887	A	G	1225	54	1279	1213	12	924	289	12	0	-1.71	1.048	0.886	1.3458	0.0537296
Main	0.5	3	Pf3D7_10_v3	1393881	T	C	1105	174	1279	984	121	829	267	9	19	-0.646	0.258	0.254	1.3437	0.0109188
Main	0.5	3	Pf3D7_12_v3	873018	T	A	1252	27	1279	1240	12	940	300	12	0	-1.707	1.049	0.886	1.3424	0.0541206
Main	0.5	3	Pf3D7_10_v3	1515620	G	A	1269	10	1279	1259	10	956	301	12	0	-1.836	1.135	0.946	1.3361	0.0522228
Main	0.5	3	Pf3D7_09_v3	224826	T	A	1260	19	1279	1249	11	950	298	12	0	-1.72	1.052	0.889	1.3299	0.0531265
Main	0.5	3	Pf3D7_11_v3	786218	T	A	1256	23	1279	1245	11	949	295	12	0	-1.691	1.054	0.887	1.3286	0.0564485
Main	0.5	3	Pf3D7_13_v3	2200329	G	C	1204	75	1279	1192	12	915	279	10	8	1.285	0.556	0.526	1.3232	0.0146068
Main	0.5	3	Pf3D7_02_v3	811240	C	T	1251	28	1279	1237	14	945	294	12	8	1.228	0.517	0.492	1.32	0.0125619
Main	0.5	3	Pf3D7_06_v3	634543	C	G	1196	83	1279	1184	12	904	280	12	0	-1.689	1.049	0.884	1.3199	0.0560212
Main	0.5	3	Pf3D7_01_v3	542041	G	A	1195	84	1279	1135	60	901	282	12	25	0.725	0.27	0.265	1.3158	0.00627696
Main	0.5	3	Pf3D7_02_v3	395078	A	G	1248	31	1279	1237	11	940	297	11	0	-1.684	1.053	0.886	1.3141	0.0571698
Main	0.5	3	Pf3D7_06_v3	485055	A	T	1237	42	1279	1225	12	937	290	10	0	-1.682	1.049	0.883	1.3117	0.0568137
Main	0.5	3	Pf3D7_10_v3	1305157	T	A	1233	46	1279	1222	11	929	292	12	0	-1.706	1.052	0.888	1.3097	0.0545587
Main	0.5	3	Pf3D7_10_v3	503981	A	G	1211	68	1279	1181	30	909	291	11	15	0.933	0.367	0.357	1.3092	0.0089973
Main	0.5	3	Pf3D7_10_v3	1445773	T	C	1077	202	1279	10	1067	819	247	11	6	-1.357	0.603	0.566	1.3072	0.016521
Main	0.5	3	Pf3D7_13_v3	935882	A	G	1008	271	1279	800	208	758	241	9	71	0.482	0.171	0.17	1.3048	0.00462551
Main	0.5	3	Pf3D7_02_v3	590173	A	G	1252	27	1279	1240	12	945	295	12	8	1.291	0.557	0.527	1.3048	0.0143071
Main	0.5	3	Pf3D7_13_v3	1892926	A	G	1210	69	1279	1177	33	906	292	12	3	-1.099	0.54	0.51	1.2987	0.0311688
Main	0.5	3	Pf3D7_03_v3	334727	C	T	1243	36	1279	1224	19	938	293	12	2	-1.381	0.753	0.681	1.2983	0.04258
Main	0.5	3	Pf3D7_13_v3	92372	G	A	1175	104	1279	1163	12	882	281	12	7	1.271	0.556	0.526	1.2971	0.0155666
Main	0.5	3	Pf3D7_06_v3	633083	G	A	1237	42	1279	1223	14	932	293	12	8	1.197	0.519	0.493	1.2906	0.0152847
Main	0.5	3	Pf3D7_13_v3	1409291	T	C	1221	58	1279	1210	11	915	295	11	0	-1.69	1.071	0.895	1.2887	0.0588911
Main	0.5	3	Pf3D7_07_v3	444875	G	C	1116	163	1279	48	1068	842	264	10	21	-0.785	0.301	0.295	1.2857	0.00780321
Main	0.5	3	Pf3D7_14_v3	3044905	A	G	1259	20	1279	1248	11	947	300	12	0	-1.663	1.052	0.882	1.2849	0.0595581
Main	0.5	3	Pf3D7_13_v3	802558	C	A	1266	13	1279	1255	11	954	300	12	0	-1.684	1.052	0.885	1.2846	0.0570474
Main	0.5	3	Pf3D7_12_v3	1114059	T	C	1214	65	1279	1175	39	919	285	10	4	-1.016	0.487	0.464	1.2841	0.0285699
Main	0.5	3	Pf3D7_12_v3	800894	A	T	945	334	1279	548	397	706	231	8	84	-0.43	0.156	0.155	1.2834	0.00550365
Main	0.5	3	Pf3D7_03_v3	618447	A	G	772	507	1279	647	125	579	186	7	22	-0.632	0.255	0.251	1.2826	0.0118532
Main	0.5	3	Pf3D7_12_v3	1084468	A	T	1261	18	1279	1250	11	948	302	11	0	-1.663	1.052	0.883	1.2809	0.059475
Main	0.5	3	Pf3D7_13_v3	832014	T	A	1245	34	1279	1234	11	938	296	11	0	-1.662	1.052	0.882	1.2803	0.0596347
Main	0.5	3	Pf3D7_08_v3	671006	A	G	1254	25	1279	1243	11	945	297	12	0	-1.679	1.052	0.884	1.2793	0.057633
Main	0.5	3	Pf3D7_08_v3	671000	A	G	1255	24	1279	1244	11	946	297	12	0	-1.679	1.052	0.884	1.2791	0.0576452
Main	0.5	3	Pf3D7_14_v3	1570323	A	G	1248	31	1279	1226	22	941	296	11	11	1.032	0.42	0.406	1.2791	0.0109437
Main	0.5	3	Pf3D7_05_v3	581508	T	G	1263	16	1279	1252	11	951	300	12	0	-1.671	1.052	0.884	1.2787	0.0585266
Main	0.5	3	Pf3D7_08_v3	80917	T	C	1246	33	1279	1235	11	936	298	12	0	-1.661	1.052	0.882	1.2776	0.0597668
Main	0.5	3	Pf3D7_10_v3	157280	G	T	1194	85	1279	1132	62	894	288	12	8	-0.832	0.37	0.359	1.2762	0.0204953
Main	0.5	3	Pf3D7_06_v3	289830	A	C	1258	21	1279	1246	12	948	298	12	9	1.264	0.555	0.525	1.2748	0.0160314
Main	0.5	3	Pf3D7_05_v3	265815	A	G	1225	54	1279	1199	26	920	293	12	2	-1.193	0.62	0.576	1.2745	0.0383096
Main	0.5	3	Pf3D7_05_v3	218172	T	A	1268	11	1279	1257	11	955	301	12	0	-1.659	1.053	0.882	1.2736	0.0601739
Main	0.5	3	Pf3D7_08_v3	665611	C	T	1268	11	1279	1257	11	957	299	12	0	-1.659	1.052	0.882	1.273	0.0599782
Main	0.5	3	Pf3D7_11_v3	972325	A	G	1256	23	1279	1245	11	948	296	12	0	-1.658	1.052	0.882	1.2724	0.0600165
Main	0.5	3	Pf3D7_07_v3	89014	T	C	1253	26	1279	1243	10	945	296	12	6	1.359	0.61	0.572	1.2713	0.0174984
Main	0.5	3	Pf3D7_14_v3	544464	T	C	1259	20	1279	1248	11	952	296	11	0	-1.655	1.052	0.881	1.2711	0.0603742
Main	0.5	3	Pf3D7_05_v3	563411	T	A	1173	106	1279	1116	57	884	277	12	23	0.735	0.28	0.275	1.2701	0.00752157
Main	0.5	3	Pf3D7_05_v3	915307	A	G	1247	32	1279	1236	11	942	294	11	0	-1.655	1.052	0.882	1.2696	0.060452
Main	0.5	3	Pf3D7_10_v3	1397670	A	T	1177	102	1279	1166	11	885	280	12	0	-1.657	1.052	0.882	1.2686	0.060233
Main	0.5	3	Pf3D7_04_v3	647925	G	A	1254	25	1279	1243	11	946	296	12	0	-1.655	1.053	0.882	1.2673	0.0605186
Main	0.5	3	Pf3D7_13_v3	1189939	T	G	1227	52	1279	1216	11	924	291	12	0	-1.656	1.052	0.882	1.2663	0.0603175
Main	0.5	3	Pf3D7_03_v3	984965	T	A	1226	53	1279	1207	19	926	289	11	1	-1.355	0.753	0.68	1.2651	0.046193
Main	0.5	3	Pf3D7_08_v3	1265496	A	T	1250	29	1279	1231	19	940	298	12	1	-1.349	0.754	0.68	1.264	0.0473328
Main	0.5	3	Pf3D7_13_v3	464156	T	G	1246	33	1279	1229	17	942	292	12	9	1.125	0.474	0.454	1.262	0.0132316
Main	0.5	3	Pf3D7_08_v3	476280	A	C	1218	61	1279	1179	39	918	289	11	4	-1.005	0.486	0.463	1.262	0.0297828
Main	0.5	3	Pf3D7_13_v3	860622	T	C	1230	49	1279	1219	11	925	293	12	0	-1.651	1.053	0.881	1.2607	0.0609516
Main	0.5	3	Pf3D7_12_v3	2117109	T	G	968	311	1279	957	11	733	228	7	0	-1.647	1.053	0.881	1.2594	0.0615134
Main	0.5	3	Pf3D7_13_v3	386774	T	C	1199	80	1279	1155	44	901	287	11	5	-0.952	0.447	0.428	1.2591	0.0263082
Main	0.5	3	Pf3D7_05_v3	126837	A	C	1256	23	1279	1245	11	946	298	12	0	-1.649	1.052	0.881	1.2586	0.0611511
Main	0.5	3	Pf3D7_12_v3	370582	G	A	1181	98	1279	1156	25	887	283	11	14	0.977	0.396	0.384	1.2585	0.0108901
Main	0.5	3	Pf3D7_11_v3	641943	T	A	1249	30	1279	1238	11	942	296	11	0	-1.661	1.052	0.882	1.2574	0.0597057
Main	0.5	3	Pf3D7_11_v3	663252	T	C	1260	19	1279	1249	11	950	299	11	0	-1.656	1.052	0.882	1.2565	0.0602446
Main	0.5	3	Pf3D7_11_v3	1510335	T	C	1253	26	1279	1242	11	943	299	11	0	-1.656	1.052	0.881	1.2562	0.0603026
Main	0.5	3	Pf3D7_05_v3	1288287	A	C	1219	60	1279	1200	19	916	291	12	1	-1.346	0.752	0.679	1.256	0.0473168
Main	0.5	3	Pf3D7_14_v3	3210338	G	C	1246	33	1279	1235	11	940	295	11	0	-1.647	1.052	0.88	1.2557	0.0613113
Main	0.5	3	Pf3D7_03_v3	258267	T	C	1231	48	1279	19	1212	929	290	12	1	1.344	0.754	0.68	1.2535	0.0481791
Main	0.5	3	Pf3D7_08_v3	512140	C	T	1236	43	1279	1219	17	928	298	10	9	1.112	0.471	0.451	1.2525	0.0137351
Main	0.5	3	Pf3D7_09_v3	1470969	T	C	1221	58	1279	1210	11	923	286	12	0	-1.65	1.052	0.881	1.2524	0.0610125
Main	0.5	3	Pf3D7_11_v3	1908581	T	A	1188	91	1279	1171	17	892	286	10	9	1.12	0.474	0.453	1.2523	0.0134814
Main	0.5	3	Pf3D7_14_v3	3190216	A	G	1233	46	1279	1222	11	927	294	12	0	-1.662	1.053	0.883	1.2515	0.0596802
Main	0.5	3	Pf3D7_03_v3	717683	T	C	1250	29	1279	1239	11	943	295	12	0	-1.645	1.052	0.88	1.2515	0.0615415
Main	0.5	3	Pf3D7_14_v3	2022463	T	A	1146	133	1279	1080	66	859	275	12	27	0.693	0.263	0.259	1.2489	0.00753887
Main	0.5	3	Pf3D7_09_v3	338347	T	C	1263	16	1279	1246	17	953	298	12	9	1.113	0.48	0.459	1.2473	0.0153414
Main	0.5	3	Pf3D7_07_v3	506756	A	G	1252	27	1279	1240	12	943	297	12	7	1.241	0.553	0.523	1.2472	0.0176747
Main	0.5	3	Pf3D7_12_v3	947376	T	G	1244	35	1279	1211	33	936	296	12	15	0.887	0.353	0.344	1.2466	0.00996025
Main	0.5	3	Pf3D7_08_v3	503494	C	T	1232	47	1279	1206	26	929	291	12	2	-1.18	0.619	0.575	1.245	0.0402349
Main	0.5	3	Pf3D7_12_v3	1181228	C	T	1229	50	1279	1207	22	926	291	12	12	1.018	0.421	0.406	1.2438	0.0121361
Main	0.5	3	Pf3D7_11_v3	422466	C	T	1262	17	1279	1251	11	950	300	12	0	-1.639	1.053	0.88	1.2426	0.0624537
Main	0.5	3	Pf3D7_12_v3	1416244	T	G	1261	18	1279	1249	12	947	302	12	7	1.235	0.557	0.526	1.2423	0.0188016
Main	0.5	3	Pf3D7_07_v3	1278631	C	A	980	299	1279	969	11	746	224	10	0	-1.65	1.053	0.881	1.2418	0.0611915
Main	0.5	3	Pf3D7_08_v3	577793	A	G	1176	103	1279	1132	44	882	282	12	6	-0.941	0.446	0.428	1.2402	0.02796
Main	0.5	3	Pf3D7_14_v3	689116	A	G	1231	48	1279	1212	19	931	290	10	1	-1.334	0.753	0.679	1.2384	0.0494263
Main	0.5	3	Pf3D7_14_v3	1027752	A	C	1156	123	1279	1141	15	871	277	8	9	1.173	0.51	0.485	1.2375	0.0156698
Main	0.5	3	Pf3D7_12_v3	1966024	A	C	1242	37	1279	1224	18	937	293	12	1	-1.352	0.757	0.682	1.2369	0.0475462
Main	0.5	3	Pf3D7_03_v3	277630	G	C	1254	25	1279	1242	12	946	296	12	7	1.239	0.554	0.524	1.2365	0.0179779
Main	0.5	3	Pf3D7_13_v3	1936785	A	G	1216	63	1279	1199	17	919	286	11	1	-1.357	0.761	0.685	1.2349	0.0477057
Main	0.5	3	Pf3D7_05_v3	356522	T	A	1231	48	1279	1206	25	929	290	12	12	0.973	0.398	0.385	1.2347	0.0115026
Main	0.5	3	Pf3D7_13_v3	1575665	A	T	1257	22	1279	1246	11	949	296	12	0	-1.632	1.052	0.879	1.2347	0.0631726
Main	0.5	3	Pf3D7_11_v3	138747	A	T	1230	49	1279	1204	26	923	295	12	2	-1.174	0.62	0.575	1.2342	0.0412706
Main	0.5	3	Pf3D7_14_v3	3228637	A	G	1262	17	1279	1252	10	952	298	12	0	-1.651	1.057	0.883	1.2337	0.0615038
Main	0.5	3	Pf3D7_10_v3	211435	A	T	1256	23	1279	1237	19	946	298	12	1	-1.334	0.753	0.679	1.2335	0.0495617
Main	0.5	3	Pf3D7_05_v3	182128	A	G	1184	95	1279	1173	11	894	280	10	0	-1.63	1.052	0.878	1.2331	0.063387
Main	0.5	3	Pf3D7_07_v3	1267132	A	G	1166	113	1279	1134	32	876	280	10	16	0.896	0.362	0.352	1.2324	0.0109223
Main	0.5	3	Pf3D7_14_v3	1626269	T	C	1218	61	1279	1207	11	917	291	10	0	-1.625	1.052	0.878	1.2305	0.0639999
Main	0.5	3	Pf3D7_11_v3	913116	T	C	867	412	1279	616	251	656	202	9	81	0.461	0.168	0.167	1.2293	0.00583397
Main	0.5	3	Pf3D7_11_v3	955238	G	A	1240	39	1279	1220	20	933	296	11	10	1.05	0.441	0.425	1.2291	0.013369
Main	0.5	3	Pf3D7_14_v3	2200886	A	G	1243	36	1279	1226	17	945	286	12	9	1.097	0.473	0.453	1.229	0.0154291
Main	0.5	3	Pf3D7_07_v3	163806	T	A	1257	22	1279	1245	12	952	293	12	7	1.255	0.556	0.525	1.2288	0.0169549
Main	0.5	3	Pf3D7_10_v3	699403	A	G	1222	57	1279	1186	36	921	291	10	16	0.858	0.342	0.334	1.2286	0.0101497
Main	0.5	3	Pf3D7_12_v3	383069	A	G	1247	32	1279	1230	17	938	298	11	9	1.107	0.472	0.452	1.2286	0.0142708
Main	0.5	3	Pf3D7_07_v3	434083	T	A	983	296	1279	633	350	740	233	10	111	0.419	0.151	0.151	1.2272	0.00545216
Main	0.5	3	Pf3D7_04_v3	705388	A	C	1263	16	1279	1251	12	950	301	12	7	1.247	0.554	0.524	1.2265	0.0172277
Main	0.5	3	Pf3D7_10_v3	1232131	A	G	1234	45	1279	1215	19	927	295	12	1	-1.329	0.753	0.679	1.2258	0.0501912
Main	0.5	3	Pf3D7_05_v3	1268177	A	G	1243	36	1279	1224	19	939	292	12	1	-1.328	0.753	0.679	1.2256	0.0504002
Main	0.5	3	Pf3D7_11_v3	966278	T	G	1252	27	1279	1240	12	943	297	12	8	1.243	0.555	0.524	1.2247	0.0177463
Main	0.5	3	Pf3D7_12_v3	1172966	T	A	1250	29	1279	1238	12	941	297	12	8	1.227	0.555	0.524	1.2246	0.019245
Main	0.5	3	Pf3D7_11_v3	269686	G	A	1232	47	1279	1213	19	927	293	12	1	-1.328	0.754	0.679	1.223	0.0506994
Main	0.5	3	Pf3D7_02_v3	320861	G	A	942	337	1279	914	28	713	223	6	2	-1.168	0.619	0.574	1.2225	0.0418927
Main	0.5	3	Pf3D7_14_v3	1307328	A	G	941	338	1279	307	634	697	234	10	64	0.444	0.167	0.166	1.2214	0.00741025
Main	0.5	3	Pf3D7_05_v3	797395	G	A	1111	168	1279	128	983	840	262	9	21	0.604	0.248	0.245	1.2203	0.0136166
Main	0.5	3	Pf3D7_06_v3	128720	A	T	1218	61	1279	1174	44	919	288	11	5	-0.936	0.448	0.43	1.2202	0.029434
Main	0.5	3	Pf3D7_13_v3	2190448	T	C	992	287	1279	947	45	745	237	10	5	-0.93	0.446	0.427	1.2173	0.0295118
Main	0.5	3	Pf3D7_07_v3	444174	A	G	1252	27	1279	1242	10	944	296	12	6	1.31	0.601	0.564	1.2149	0.0200879
Main	0.5	3	Pf3D7_12_v3	801249	A	T	964	315	1279	418	546	722	232	10	121	-0.409	0.149	0.148	1.2145	0.00577384
Main	0.5	3	Pf3D7_02_v3	367530	G	A	1177	102	1279	1135	42	883	282	12	21	0.796	0.316	0.309	1.2142	0.0099443
Main	0.5	3	Pf3D7_13_v3	668854	A	T	1233	46	1279	1208	25	929	292	12	13	0.961	0.398	0.385	1.213	0.0126414
Main	0.5	3	Pf3D7_14_v3	1921582	T	A	1261	18	1279	1250	11	951	298	12	0	-1.616	1.054	0.877	1.2117	0.0654836
Main	0.5	3	Pf3D7_11_v3	1294584	A	T	1073	206	1279	998	75	797	265	11	11	-0.738	0.324	0.317	1.2116	0.0198366
Main	0.5	3	Pf3D7_14_v3	2977012	T	C	1248	31	1279	1238	10	939	298	11	0	-1.62	1.057	0.879	1.2109	0.0653291
Main	0.5	3	Pf3D7_13_v3	2352799	A	T	1264	15	1279	1253	11	953	299	12	0	-1.623	1.057	0.879	1.2108	0.0649487
Main	0.5	3	Pf3D7_09_v3	1323918	T	A	1226	53	1279	1193	33	920	294	12	15	0.864	0.351	0.342	1.2107	0.0114732
Main	0.5	3	Pf3D7_11_v3	220924	T	C	1264	15	1279	1254	10	954	298	12	0	-1.631	1.057	0.88	1.2105	0.0639058
Main	0.5	3	Pf3D7_11_v3	770762	A	T	1222	57	1279	1184	38	919	291	12	4	-0.99	0.486	0.463	1.2093	0.0324469
Main	0.5	3	Pf3D7_10_v3	1021858	G	A	1263	16	1279	1251	12	953	298	12	7	1.224	0.555	0.524	1.209	0.0194873
Main	0.5	3	Pf3D7_09_v3	143439	C	T	1241	38	1279	1224	17	935	294	12	9	1.088	0.473	0.452	1.2088	0.0161864
Main	0.5	3	Pf3D7_07_v3	625991	G	C	1250	29	1279	1240	10	941	297	12	0	-1.633	1.057	0.881	1.2087	0.0636996
Main	0.5	3	Pf3D7_12_v3	108148	A	T	1158	121	1279	1092	66	871	277	10	9	-0.785	0.353	0.344	1.2086	0.0223138
Main	0.5	3	Pf3D7_13_v3	229058	T	C	1251	28	1279	1232	19	943	296	12	1	-1.318	0.752	0.678	1.2085	0.0517605
Main	0.5	3	Pf3D7_05_v3	768162	C	T	1253	26	1279	1243	10	944	297	12	0	-1.634	1.056	0.881	1.2068	0.0635113
Main	0.5	3	Pf3D7_06_v3	443633	A	G	1201	78	1279	1151	50	900	289	12	7	-0.885	0.416	0.401	1.2067	0.0274409
Main	0.5	3	Pf3D7_04_v3	1137261	C	T	923	356	1279	861	62	688	224	11	26	0.699	0.272	0.268	1.2047	0.00897895
Main	0.5	3	Pf3D7_13_v3	1521017	C	T	1265	14	1279	1253	12	955	298	12	7	1.245	0.555	0.525	1.2046	0.017644
Main	0.5	3	Pf3D7_07_v3	1071755	C	T	1190	89	1279	1153	37	888	290	12	5	-0.994	0.489	0.465	1.204	0.0326246
Main	0.5	3	Pf3D7_09_v3	815675	G	A	1227	52	1279	1215	12	919	297	11	7	1.215	0.553	0.522	1.2038	0.0200007
Main	0.5	3	Pf3D7_12_v3	2007909	A	T	1268	11	1279	1258	10	956	300	12	0	-1.625	1.057	0.88	1.2033	0.0647488
Main	0.5	3	Pf3D7_13_v3	292287	A	T	1272	7	1279	1262	10	959	301	12	0	-1.614	1.057	0.878	1.2027	0.0661102
Main	0.5	3	Pf3D7_13_v3	2038563	A	T	1267	12	1279	1257	10	954	301	12	0	-1.6	1.059	0.877	1.2022	0.0682122
Main	0.5	3	Pf3D7_13_v3	175353	T	C	1254	25	1279	1236	18	944	298	12	1	-1.326	0.755	0.68	1.2021	0.0512047
Main	0.5	3	Pf3D7_02_v3	429823	T	C	1246	33	1279	1236	10	936	298	12	6	1.307	0.604	0.566	1.2019	0.0209066
Main	0.5	3	Pf3D7_13_v3	1113705	A	G	1223	56	1279	1211	12	924	287	12	7	1.209	0.555	0.524	1.201	0.0210119
Main	0.5	3	Pf3D7_07_v3	453896	T	C	1259	20	1279	1249	10	947	300	12	0	-1.618	1.057	0.879	1.2006	0.0656511
Main	0.5	3	Pf3D7_12_v3	74213	C	G	1222	57	1279	1189	33	927	283	12	4	-1.055	0.54	0.509	1.1997	0.0380269
Main	0.5	3	Pf3D7_14_v3	287975	G	A	1232	47	1279	1222	10	930	292	10	0	-1.605	1.057	0.877	1.1989	0.0673053
Main	0.5	3	Pf3D7_09_v3	1440199	A	T	923	356	1279	459	464	690	223	10	103	0.413	0.152	0.151	1.1986	0.00643081
Main	0.5	3	Pf3D7_13_v3	1379801	A	C	1270	9	1279	1260	10	956	302	12	0	-1.6	1.057	0.876	1.1984	0.0679806
Main	0.5	3	Pf3D7_08_v3	362367	C	T	1160	119	1279	1141	19	875	273	12	1	-1.314	0.753	0.678	1.1978	0.052719
Main	0.5	3	Pf3D7_11_v3	786455	G	A	1220	59	1279	28	1192	922	288	10	13	-0.917	0.377	0.366	1.1966	0.0122308
Main	0.5	3	Pf3D7_02_v3	513464	A	G	967	312	1279	10	957	729	231	7	0	1.617	1.057	0.879	1.1949	0.0657741
Main	0.5	3	Pf3D7_05_v3	550392	A	C	1178	101	1279	1129	49	888	278	12	6	-0.881	0.417	0.402	1.1944	0.0283298
Main	0.5	3	Pf3D7_10_v3	807526	T	C	1261	18	1279	1251	10	951	298	12	7	1.298	0.6	0.563	1.1943	0.0210673
Main	0.5	3	Pf3D7_14_v3	493148	G	A	1252	27	1279	1242	10	943	298	11	0	-1.624	1.056	0.879	1.1941	0.0647518
Main	0.5	3	Pf3D7_12_v3	1249530	C	T	1243	36	1279	1225	18	933	298	12	1	-1.318	0.755	0.679	1.194	0.05243
Main	0.5	3	Pf3D7_05_v3	209784	T	G	1265	14	1279	1255	10	952	301	12	0	-1.622	1.056	0.879	1.193	0.0650696
Main	0.5	3	Pf3D7_09_v3	1202878	T	C	904	375	1279	641	263	684	211	9	51	-0.47	0.182	0.18	1.1899	0.00907738
Main	0.5	3	Pf3D7_14_v3	421798	T	G	1181	98	1279	1130	51	890	279	12	6	-0.872	0.414	0.399	1.1894	0.028917
Main	0.5	3	Pf3D7_12_v3	218816	T	C	1250	29	1279	1225	25	939	299	12	2	-1.162	0.621	0.576	1.1889	0.0436005
Main	0.5	3	Pf3D7_14_v3	1176326	A	C	1271	8	1279	1261	10	958	301	12	6	1.297	0.602	0.564	1.1886	0.0214361
Main	0.5	3	Pf3D7_10_v3	374262	T	G	1257	22	1279	1247	10	946	299	12	0	-1.612	1.065	0.882	1.1863	0.0675422
Main	0.5	3	Pf3D7_11_v3	1757174	T	C	1263	16	1279	1253	10	952	299	12	0	-1.594	1.057	0.876	1.1862	0.0686672
Main	0.5	3	Pf3D7_14_v3	3186241	T	A	1237	42	1279	1227	10	934	291	12	6	1.283	0.6	0.562	1.1859	0.0223524
Main	0.5	3	Pf3D7_13_v3	1726431	T	A	1190	89	1279	1165	25	896	283	11	2	-1.154	0.621	0.576	1.1854	0.0449913
Main	0.5	3	Pf3D7_03_v3	449732	G	A	1258	21	1279	1248	10	944	302	12	0	-1.613	1.056	0.878	1.1854	0.066128
Main	0.5	3	Pf3D7_14_v3	3254809	A	T	1227	52	1279	1217	10	929	286	12	6	1.289	0.6	0.562	1.1841	0.0218014
Main	0.5	3	Pf3D7_14_v3	586479	C	T	1260	19	1279	1250	10	953	295	12	0	-1.59	1.057	0.875	1.1833	0.0692564
Main	0.5	3	Pf3D7_05_v3	937121	A	T	1129	150	1279	108	1021	850	268	11	41	-0.567	0.215	0.213	1.1819	0.007731
Main	0.5	3	Pf3D7_10_v3	514154	T	C	1186	93	1279	1129	57	886	288	12	23	0.711	0.28	0.275	1.1805	0.00966372
Main	0.5	3	Pf3D7_04_v3	1035149	A	T	1166	113	1279	1105	61	874	280	12	8	-0.804	0.37	0.359	1.1799	0.0251323
Main	0.5	3	Pf3D7_10_v3	819133	A	G	1250	29	1279	1240	10	943	295	12	0	-1.608	1.056	0.877	1.1797	0.066832
Main	0.5	3	Pf3D7_11_v3	480829	C	G	1267	12	1279	1257	10	952	303	12	0	-1.609	1.056	0.877	1.1792	0.0666376
Main	0.5	3	Pf3D7_10_v3	1397844	C	T	1185	94	1279	1160	25	896	279	10	2	-1.152	0.621	0.576	1.1792	0.0454697
Main	0.5	3	Pf3D7_01_v3	142954	G	A	1259	20	1279	1249	10	948	299	12	6	1.304	0.606	0.568	1.179	0.0216225
Main	0.5	3	Pf3D7_06_v3	678594	T	C	1262	17	1279	1252	10	950	300	12	0	-1.591	1.057	0.875	1.1788	0.0691692
Main	0.5	3	Pf3D7_11_v3	1411036	A	G	1246	33	1279	1236	10	941	294	11	0	-1.613	1.057	0.878	1.1786	0.0662497
Main	0.5	3	Pf3D7_04_v3	795414	A	G	1268	11	1279	1258	10	955	301	12	0	-1.589	1.057	0.875	1.1783	0.0694847
Main	0.5	3	Pf3D7_04_v3	448128	T	A	1260	19	1279	1250	10	949	299	12	0	-1.589	1.058	0.876	1.1782	0.0694822
Main	0.5	3	Pf3D7_06_v3	811833	C	T	1245	34	1279	1235	10	939	294	12	0	-1.592	1.057	0.875	1.1781	0.0689589
Main	0.5	3	Pf3D7_09_v3	670289	A	T	1078	201	1279	984	94	812	254	12	16	-0.678	0.294	0.288	1.1776	0.0186537
Main	0.5	3	Pf3D7_07_v3	497580	A	T	1221	58	1279	1171	50	919	290	12	6	-0.871	0.415	0.4	1.1771	0.0294717
Main	0.5	3	Pf3D7_13_v3	1228260	T	A	1190	89	1279	43	1147	891	287	12	7	0.921	0.447	0.428	1.1756	0.0315918
Main	0.5	3	Pf3D7_04_v3	863741	C	A	1222	57	1279	1212	10	919	291	12	0	-1.597	1.057	0.876	1.1754	0.0682674
Main	0.5	3	Pf3D7_10_v3	1045381	T	A	1207	72	1279	1152	55	911	285	11	7	-0.835	0.391	0.378	1.1744	0.0271983
Main	0.5	3	Pf3D7_07_v3	212295	C	T	1267	12	1279	1257	10	953	302	12	6	1.286	0.603	0.565	1.1739	0.0227027
Main	0.5	3	Pf3D7_03_v3	661149	C	T	1266	13	1279	1256	10	955	299	12	0	-1.584	1.057	0.874	1.1735	0.0700039
Main	0.5	3	Pf3D7_14_v3	1969456	G	C	1258	21	1279	1248	10	946	300	12	0	-1.603	1.056	0.877	1.1734	0.0674676
Main	0.5	3	Pf3D7_14_v3	2647171	A	G	1265	14	1279	1255	10	953	300	12	0	-1.596	1.057	0.876	1.1731	0.0684303
Main	0.5	3	Pf3D7_14_v3	2409002	A	G	1251	28	1279	1241	10	946	293	12	0	-1.585	1.057	0.874	1.1729	0.0699343
Main	0.5	3	Pf3D7_11_v3	1280218	C	A	1205	74	1279	1187	18	911	282	12	1	-1.309	0.756	0.679	1.1727	0.0541003
Main	0.5	3	Pf3D7_09_v3	1219780	T	C	1223	56	1279	1191	32	925	286	12	3	-1.046	0.541	0.51	1.1725	0.040278
Main	0.5	3	Pf3D7_11_v3	1307829	A	G	1273	6	1279	1263	10	960	301	12	6	1.284	0.6	0.562	1.1722	0.0223406
Main	0.5	3	Pf3D7_06_v3	310433	A	G	1261	18	1279	1251	10	949	300	12	0	-1.586	1.057	0.875	1.1717	0.0696893
Main	0.5	3	Pf3D7_10_v3	1264895	A	T	1260	19	1279	1250	10	949	299	12	0	-1.585	1.057	0.874	1.171	0.0699784
Main	0.5	3	Pf3D7_04_v3	525322	A	T	1268	11	1279	1258	10	958	298	12	0	-1.583	1.057	0.874	1.1701	0.0702167
Main	0.5	3	Pf3D7_06_v3	1012630	G	A	1264	15	1279	1254	10	950	302	12	0	-1.594	1.057	0.876	1.1695	0.0686453
Main	0.5	3	Pf3D7_10_v3	987531	T	C	1196	83	1279	1165	31	898	288	10	3	-1.051	0.543	0.511	1.1694	0.0398514
Main	0.5	3	Pf3D7_02_v3	372392	C	G	991	288	1279	981	10	749	233	9	0	-1.592	1.057	0.875	1.1692	0.0689778
Main	0.5	3	Pf3D7_05_v3	967234	A	T	1243	36	1279	1233	10	938	293	12	6	1.287	0.6	0.562	1.169	0.0219864
Main	0.5	3	Pf3D7_14_v3	1555304	T	C	1238	41	1279	1223	15	933	293	12	8	1.118	0.501	0.477	1.1689	0.0191609
Main	0.5	3	Pf3D7_04_v3	420764	C	A	1256	23	1279	1246	10	947	297	12	0	-1.58	1.057	0.874	1.1686	0.0705504
Main	0.5	3	Pf3D7_11_v3	1100773	T	C	1230	49	1279	1220	10	928	291	11	0	-1.58	1.058	0.874	1.1682	0.0706927
Main	0.5	3	Pf3D7_06_v3	661075	C	T	1263	16	1279	1253	10	951	300	12	0	-1.593	1.057	0.876	1.1679	0.0688568
Main	0.5	3	Pf3D7_12_v3	1422602	G	A	1236	43	1279	1226	10	929	295	12	0	-1.588	1.057	0.875	1.1679	0.0695712
Main	0.5	3	Pf3D7_14_v3	2057979	G	A	1259	20	1279	1249	10	949	298	12	6	1.285	0.602	0.564	1.1678	0.0227063
Main	0.5	3	Pf3D7_03_v3	373004	G	T	1246	33	1279	1236	10	941	293	12	0	-1.599	1.057	0.876	1.1665	0.0679831
Main	0.5	3	Pf3D7_07_v3	93556	G	A	1249	30	1279	1239	10	941	296	12	0	-1.581	1.057	0.874	1.1662	0.0704585
Main	0.5	3	Pf3D7_13_v3	459685	G	A	1150	129	1279	1092	58	868	272	10	7	-0.832	0.39	0.378	1.1659	0.0275793
Main	0.5	3	Pf3D7_10_v3	1569704	A	G	1272	7	1279	1262	10	959	301	12	0	-1.58	1.057	0.874	1.1655	0.0705775
Main	0.5	3	Pf3D7_02_v3	667153	A	T	1266	13	1279	1256	10	954	300	12	0	-1.592	1.056	0.875	1.1654	0.0688856
Main	0.5	3	Pf3D7_12_v3	1904957	T	C	1267	12	1279	1257	10	954	301	12	0	-1.594	1.06	0.877	1.1654	0.0691678
Main	0.5	3	Pf3D7_08_v3	1193088	T	C	1232	47	1279	1222	10	925	297	10	0	-1.582	1.056	0.874	1.1646	0.0702906
Main	0.5	3	Pf3D7_14_v3	2834349	T	A	1199	80	1279	1167	32	907	281	11	4	-1.044	0.54	0.509	1.1645	0.0402466
Main	0.5	3	Pf3D7_11_v3	1804816	G	A	1265	14	1279	1255	10	952	301	12	6	1.259	0.6	0.562	1.1641	0.0250017
Main	0.5	3	Pf3D7_13_v3	2705257	A	C	1250	29	1279	1240	10	944	296	10	0	-1.581	1.057	0.874	1.1629	0.0705854
Main	0.5	3	Pf3D7_09_v3	688339	C	T	1276	3	1279	1250	26	962	302	12	13	0.922	0.389	0.376	1.1629	0.0143421
Main	0.5	3	Pf3D7_03_v3	646450	T	C	1262	17	1279	1252	10	950	300	12	0	-1.579	1.057	0.874	1.1624	0.0707408
Main	0.5	3	Pf3D7_11_v3	1876747	A	G	1257	22	1279	1247	10	946	299	12	0	-1.582	1.057	0.874	1.162	0.0704025
Main	0.5	3	Pf3D7_04_v3	388074	T	C	1203	76	1279	1193	10	902	289	12	0	-1.581	1.057	0.874	1.1619	0.0704933
Main	0.5	3	Pf3D7_09_v3	540039	A	G	1254	25	1279	1239	15	944	298	12	8	1.118	0.498	0.475	1.1616	0.0185507
Main	0.5	3	Pf3D7_13_v3	474778	A	C	1256	23	1279	1246	10	949	296	11	0	-1.587	1.057	0.875	1.161	0.0695785
Main	0.5	3	Pf3D7_10_v3	314372	G	T	1259	20	1279	1249	10	948	299	12	0	-1.592	1.056	0.875	1.161	0.0688851
Main	0.5	3	Pf3D7_14_v3	1996138	A	G	1266	13	1279	1256	10	954	300	12	0	-1.575	1.057	0.873	1.1591	0.0711837
Main	0.5	3	Pf3D7_14_v3	39249	G	A	1258	21	1279	1248	10	950	296	12	0	-1.576	1.057	0.873	1.1584	0.0712069
Main	0.5	3	Pf3D7_13_v3	1726643	A	G	1250	29	1279	1240	10	937	301	12	0	-1.582	1.057	0.874	1.1582	0.0703839
Main	0.5	3	Pf3D7_04_v3	310393	C	T	1229	50	1279	1219	10	924	293	12	0	-1.592	1.056	0.875	1.158	0.0688759
Main	0.5	3	Pf3D7_10_v3	638571	G	A	1245	34	1279	1235	10	937	296	12	0	-1.573	1.057	0.873	1.1577	0.0715514
Main	0.5	3	Pf3D7_06_v3	883773	A	T	1235	44	1279	1217	18	935	288	12	1	-1.298	0.755	0.679	1.1573	0.055901
Main	0.5	3	Pf3D7_03_v3	310169	A	G	1231	48	1279	1221	10	932	287	12	0	-1.593	1.057	0.875	1.157	0.0687675
Main	0.5	3	Pf3D7_04_v3	525347	C	T	1271	8	1279	1261	10	961	298	12	0	-1.574	1.057	0.873	1.1562	0.0714121
Main	0.5	3	Pf3D7_13_v3	429872	A	G	1211	68	1279	1166	45	917	284	10	20	0.76	0.308	0.302	1.1557	0.0118997
Main	0.5	3	Pf3D7_06_v3	1217526	A	G	1264	15	1279	1254	10	950	302	12	0	-1.574	1.057	0.873	1.1557	0.0713221
Main	0.5	3	Pf3D7_08_v3	180305	A	T	1240	39	1279	1230	10	937	292	11	0	-1.588	1.057	0.875	1.1556	0.0694815
Main	0.5	3	Pf3D7_06_v3	564194	A	T	1256	23	1279	1246	10	949	295	12	0	-1.571	1.057	0.873	1.1552	0.0717806
Main	0.5	3	Pf3D7_05_v3	644298	T	C	1268	11	1279	1258	10	955	301	12	6	1.269	0.601	0.562	1.155	0.0239966
Main	0.5	3	Pf3D7_08_v3	397243	C	T	1237	42	1279	1219	18	928	297	12	1	-1.289	0.755	0.678	1.1549	0.0572596
Main	0.5	3	Pf3D7_02_v3	123759	T	A	1247	32	1279	1237	10	939	297	11	6	1.281	0.601	0.563	1.1548	0.0229536
Main	0.5	3	Pf3D7_12_v3	388203	T	C	1242	37	1279	1220	22	938	293	11	10	1.022	0.45	0.432	1.1543	0.0180012
Main	0.5	3	Pf3D7_07_v3	925727	G	A	1269	10	1279	1259	10	958	299	12	6	1.276	0.6	0.562	1.1536	0.0230453
Main	0.5	3	Pf3D7_09_v3	1202895	A	G	917	362	1279	660	257	694	214	9	50	-0.467	0.183	0.181	1.1522	0.0100407
Main	0.5	3	Pf3D7_06_v3	543625	C	T	1260	19	1279	1250	10	951	297	12	0	-1.587	1.057	0.875	1.1512	0.0695813
Main	0.5	3	Pf3D7_05_v3	640229	T	A	1265	14	1279	1255	10	953	300	12	0	-1.573	1.057	0.873	1.1509	0.0715672
Main	0.5	3	Pf3D7_14_v3	1621531	A	G	1263	16	1279	1246	17	951	300	12	1	-1.297	0.759	0.681	1.1492	0.0569174
Main	0.5	3	Pf3D7_13_v3	1751524	T	C	1246	33	1279	1236	10	936	299	11	0	-1.567	1.057	0.872	1.1487	0.0723144
Main	0.5	3	Pf3D7_10_v3	1483988	T	G	1231	48	1279	1203	28	927	292	12	13	0.895	0.378	0.367	1.1487	0.0147751
Main	0.5	3	Pf3D7_06_v3	839557	T	C	1258	21	1279	1248	10	947	299	12	7	1.276	0.6	0.562	1.1482	0.0232516
Main	0.5	3	Pf3D7_02_v3	480927	A	G	1068	211	1279	911	157	800	257	11	29	-0.542	0.222	0.22	1.1458	0.0137321
Main	0.5	3	Pf3D7_08_v3	491231	T	C	1174	105	1279	1102	72	880	282	12	11	-0.74	0.337	0.328	1.1457	0.024175
Main	0.5	3	Pf3D7_12_v3	2156466	C	T	1244	35	1279	1227	17	934	298	12	1	-1.301	0.758	0.681	1.1456	0.0560771
Main	0.5	3	Pf3D7_11_v3	1723552	A	G	1125	154	1279	1027	98	842	271	12	40	0.581	0.224	0.221	1.1454	0.00874835
Main	0.5	3	Pf3D7_13_v3	2644358	T	C	1246	33	1279	1236	10	940	296	10	6	1.272	0.601	0.563	1.144	0.023706
Main	0.5	3	Pf3D7_07_v3	1360821	G	A	786	493	1279	693	93	604	174	8	15	-0.691	0.307	0.3	1.1423	0.0214038
Main	0.5	3	Pf3D7_12_v3	1084001	G	A	1263	16	1279	1253	10	953	298	12	0	-1.567	1.059	0.873	1.1419	0.0726623
Main	0.5	3	Pf3D7_07_v3	447120	T	C	1177	102	1279	1167	10	889	278	10	0	-1.562	1.057	0.871	1.1412	0.0729647
Main	0.5	3	Pf3D7_10_v3	1238512	T	C	1233	46	1279	1208	25	927	294	12	2	-1.131	0.622	0.576	1.1412	0.0494522
Main	0.5	3	Pf3D7_14_v3	808446	C	T	1226	53	1279	1209	17	915	299	12	9	1.054	0.473	0.452	1.1406	0.0198443
Main	0.5	3	Pf3D7_09_v3	500646	A	G	1070	209	1279	972	98	808	254	8	35	0.582	0.226	0.224	1.14	0.00922452
Main	0.5	3	Pf3D7_09_v3	1215796	T	G	1251	28	1279	1241	10	944	296	11	0	-1.563	1.057	0.872	1.1397	0.0730276
Main	0.5	3	Pf3D7_10_v3	1426940	A	G	1052	227	1279	1042	10	797	247	8	0	-1.56	1.057	0.871	1.1385	0.0734267
Main	0.5	3	Pf3D7_14_v3	395627	A	G	1232	47	1279	1207	25	930	290	12	2	-1.133	0.622	0.576	1.1383	0.0492998
Main	0.5	3	Pf3D7_13_v3	221680	T	G	1255	24	1279	1245	10	946	298	11	0	-1.566	1.057	0.872	1.1374	0.0726048
Main	0.5	3	Pf3D7_06_v3	244725	T	A	1258	21	1279	1248	10	949	297	12	0	-1.561	1.057	0.871	1.1373	0.0732246
Main	0.5	3	Pf3D7_14_v3	214511	G	A	1261	18	1279	1246	15	947	302	12	8	1.105	0.498	0.475	1.1353	0.0198972
Main	0.5	3	Pf3D7_06_v3	667838	G	A	1264	15	1279	1254	10	951	301	12	7	1.256	0.601	0.562	1.1351	0.0254849
Main	0.5	3	Pf3D7_03_v3	421181	A	C	1262	17	1279	1252	10	949	301	12	6	1.265	0.601	0.562	1.134	0.0244227
Main	0.5	3	Pf3D7_11_v3	1938407	C	T	1175	104	1279	1165	10	896	271	8	0	-1.557	1.058	0.871	1.1334	0.0739219
Main	0.5	3	Pf3D7_13_v3	1359289	T	G	947	332	1279	344	603	709	228	10	74	0.421	0.162	0.161	1.133	0.00879248
Main	0.5	3	Pf3D7_03_v3	91158	G	A	1140	139	1279	1112	28	867	262	11	13	0.897	0.384	0.372	1.1329	0.0158273
Main	0.5	3	Pf3D7_12_v3	656826	C	T	1252	27	1279	1242	10	944	298	10	0	-1.559	1.058	0.871	1.1326	0.0735279
Main	0.5	3	Pf3D7_06_v3	1000231	T	C	1211	68	1279	1180	31	910	291	10	3	-1.028	0.543	0.511	1.1322	0.0440399
Main	0.5	3	Pf3D7_06_v3	1193349	T	C	1255	24	1279	1245	10	944	300	11	0	-1.558	1.058	0.871	1.1319	0.0737449
Main	0.5	3	Pf3D7_11_v3	1759562	A	T	1250	29	1279	1240	10	944	295	11	0	-1.556	1.058	0.871	1.1314	0.0740234
Supplementary Table 2. Results of HbC genome wide association analysis - top 500 hits
The first three columns reflect our analysis with 'Main' indicating the results presented in main text. For each analysis, results are presented in order of evidence (as given by the log10 Bayes factor)

## Sheet: Supp Table 3
Population	Pfsa1	Pfsa2	Pfsa3	Pfsa4	Counts	Category	Continent
Senegal	0.28	0	0.46	0.34	150	Country	Africa
Gambia	0.38	0	0.55	0.3	863	Country	Africa
Guinea	0.18	0	0.21	0.27	151	Country	Africa
Ghana	0.07	0	0.08	0.07	3131	Country	Africa
Mali	0.14	0	0.14	0.16	1167	Country	Africa
Benin	0.59	0.01	0.78	0.66	150	Country	Africa
Nigeria	0.41	0	0.56	0.35	110	Country	Africa
Cameroon	0.42	0	0.62	0.49	264	Country	Africa
DRC	0.07	0.57	0.61	0.02	520	Country	Africa
Malawi	0.02	0.03	0.04	0	265	Country	Africa
Kenya	0.14	0.19	0.21	0	690	Country	Africa
Tanzania	0.2	0.22	0.25	0	589	Country	Africa
Colombia	0.01	0.07	0.63	0.5	135	Country	South America
India	0	0	0	0.02	300	Country	Asia
Bangladesh	0	0	0	0.01	1310	Country	Asia
Myanmar	0	0	0	0.01	985	Country	Asia
Thailand	0	0	0	0	954	Country	Asia
Laos	0	0	0	0	991	Country	Asia
Cambodia	0	0	0	0	1267	Country	Asia
Vietnam	0	0	0	0	1404	Country	Asia
Indonesia	0	0	0	0	121	Country	Asia
PNG	0	0	0	0	221	Country	Oceania
Global	0.08	0.03	0.12	0.07	16203	Pf7 population
Africa-W	0.16	0	0.21	0.16	6261	Pf7 population
Africa-E	0.13	0.16	0.19	0	1539	Pf7 population
Africa-NE	0.05	0.11	0.18	0	172	Pf7 population
South America	0.01	0.12	0.51	0.58	158	Pf7 population
Asia-S-E	0	0	0	0.02	233	Pf7 population
Asia-SE-W	0	0	0	0.01	1880	Pf7 population
Asia-SE-E	0	0	0	0	3721	Pf7 population
Asia-S-FE	0	0	0	0.01	1377	Pf7 population
Oceania-NG	0	0	0	0	342	Pf7 population
GWAS study	0.03	0	0.04	0.04	1368	GWAS study
HbAA	0.03	0	0.03	0.03	1008	GWAS study
HbAC	0.03	0	0.03	0.04	312	GWAS study
HbAS	0.39	0	0.53	0.36	30	GWAS study
HbCC	0	0	0	0	12	GWAS study
HbSx	0.36	0	0.49	0.33	36	GWAS study
Hb-NonSx	0.03	0	0.03	0.03	1332	GWAS study
Hb-AC/CC	0.03	0	0.03	0.04	324	GWAS study
Supplementary Table 3. Allele frequencies of Pfsa1-4 sickle-associated alleles in different populations
HbSx = individuals carrying at least one HbS allele plus any other Hb allele
Hb-NonSx = individuals that did not carry an HbS allele (any other genotype)
Hb-AC/CC = individuals with either AC or CC genotypes

## Sheet: Supp Table 4
Supplementary Table 4 - integrated haplotype scores (iHS) at selected loci across the MalariaGEN Pf7 dataset. For each African population in the MalariaGEN Pf7 dataset with more than 50 samples, integrated haplotype homozygosity (IHH) values were calculated for both the ancestral (A) and derived (D) alleles at each locus. The unnormalized iHS score, represented as the logarithm of their ratio (lo…
locus	Chromosome	Position	country	NHAPLO_A	NHAPLO_D	FREQ_A	FREQ_D	IHH_A	IHH_D	uniHS	iHS	LOGPVALUE	PVALUE
AAT1	6	1215233	Ghana	643	939	0.406448	0.593552	6027.03	24492.1	-1.4021	-3.11795	2.73966	0.00182113
CRT	7	403625	Gambia	197	377	0.343206	0.656794	5873.5	34360.7	-1.76646	-3.03656	2.62106	0.00239297
CRT	7	403625	Cameroon	59	84	0.412587	0.587413	5182.22	30400	-1.76921	-2.76431	2.24379	0.00570438
AAT1	6	1215233	Mali	92	599	0.13314	0.86686	5833.48	26470.6	-1.51242	-2.75469	2.23101	0.00587476
CRT	7	403625	Mali	335	356	0.484805	0.515195	5866.83	25990.7	-1.48843	-2.62189	2.05828	0.00874426
AAT1	6	1215233	Malawi	64	50	0.561404	0.438596	7675.3	35576	-1.53366	-2.62189	2.05827	0.00874436
AAT1	6	1215233	Guinea	9	75	0.107143	0.892857	4872.93	36634.7	-2.0173	-2.55746	1.977	0.010544
CRT	7	403625	Kenya	225	176	0.561097	0.438903	5361.51	36118	-1.90755	-2.50648	1.91386	0.0121939
CRT	7	403625	Senegal	60	58	0.508475	0.491525	5751.6	32051.3	-1.71786	-2.42092	1.8102	0.0154811
CRT	7	403625	Mauritania	21	37	0.362069	0.637931	6349.6	25366	-1.38502	-2.37598	1.7569	0.0175025
CRT	7	403625	Tanzania	274	71	0.794203	0.205797	5174.03	25303.1	-1.58727	-2.33034	1.70359	0.0197882
AAT1	6	1215233	Gambia	98	476	0.170732	0.829268	5914.45	30905.7	-1.65354	-2.28515	1.65162	0.0223039
CRT	7	403625	Ghana	1444	138	0.912769	0.0872314	5843.9	20733.2	-1.26634	-2.11786	1.46614	0.034187
AAT1	6	1215233	Nigeria	22	61	0.26506	0.73494	7960.86	30115.8	-1.33051	-1.96087	1.30195	0.049894
CRT	7	403625	Nigeria	50	33	0.60241	0.39759	6353.74	26956.3	-1.44517	-1.80331	1.14667	0.071339
CRT	7	403625	Democratic_Republic_of_the_Congo	94	165	0.362934	0.637066	5851.82	21760.8	-1.31336	-1.75034	1.09658	0.0800601
pfsa3	11	1057437	Mauritania	41	17	0.706897	0.293103	3737.08	14095.5	-1.32755	-1.67899	1.0308	0.0931541
CRT	7	403625	Guinea	22	62	0.261905	0.738095	6002.41	29173.1	-1.58109	-1.57969	0.942421	0.114177
pfsa3	11	1057437	Benin	26	75	0.257426	0.742574	3740.2	8017.07	-0.762433	-1.43117	0.81707	0.152381
AAT1	6	1215233	Mauritania	8	50	0.137931	0.862069	5561.28	22395.9	-1.39305	-1.38021	0.77593	0.167521
CRT	7	403625	Sudan	27	38	0.415385	0.584615	6103.92	34359.1	-1.72794	-1.37648	0.772958	0.168672
pfsa4	4	1121472	Benin	38	63	0.376238	0.623762	4688.3	9793.39	-0.736637	-1.17022	0.61634	0.241913
pfsa1	2	631190	Tanzania	256	89	0.742029	0.257971	7997.26	18491.4	-0.838208	-1.14799	0.600376	0.250971
pfsa3	11	1057437	Kenya	290	111	0.723192	0.276808	4407.77	9676.94	-0.786378	-1.14314	0.596913	0.25298
pfsa1	2	631190	Kenya	322	79	0.802993	0.197007	7916.66	21028.3	-0.9769	-1.11068	0.573966	0.266707
pfsa3	11	1057437	Tanzania	242	103	0.701449	0.298551	4071.1	9280.9	-0.824045	-1.01104	0.50585	0.311997
pfsa3	11	1057437	Cameroon	57	86	0.398601	0.601399	6137.05	10077.8	-0.495987	-0.826787	0.388959	0.408358
pfsa4	4	1121472	Nigeria	57	26	0.686747	0.313253	5928.72	10560	-0.577262	-0.772885	0.356952	0.43959
pfsa1	2	631190	Malawi	107	7	0.938596	0.0614035	8274.77	19638.3	-0.864271	-0.755373	0.346763	0.450025
pfsa4	4	1121472	Cameroon	76	67	0.531469	0.468531	6131.72	10527.3	-0.540497	-0.614315	0.268405	0.539008
pfsa1	2	631190	Cameroon	81	62	0.566434	0.433566	10410.2	8106.64	0.250102	0.589266	0.255173	0.555683
pfsa3	11	1057437	Malawi	102	12	0.894737	0.105263	3933.49	6717.5	-0.535189	-0.572545	0.246453	0.566953
pfsa1	2	631190	Ghana	1422	160	0.898862	0.101138	8739.12	7678.69	0.129361	0.5247	0.221999	0.599792
pfsa3	11	1057437	Nigeria	35	48	0.421687	0.578313	6154.19	9200.06	-0.402077	-0.501495	0.210403	0.616022
pfsa3	11	1057437	Democratic_Republic_of_the_Congo	97	162	0.374517	0.625483	6125.82	9140.91	-0.400247	-0.43908	0.180059	0.660604
pfsa2	2	814288	Tanzania	256	89	0.742029	0.257971	4415.29	6661.13	-0.411215	-0.433738	0.177519	0.664479
pfsa1	2	631190	Democratic_Republic_of_the_Congo	125	134	0.482625	0.517375	8414.92	11388.6	-0.302608	-0.414648	0.168515	0.678399
pfsa3	11	1057437	Guinea	60	24	0.714286	0.285714	5257.15	7508.7	-0.356474	-0.334585	0.13198	0.737938
pfsa4	4	1121472	Mali	555	136	0.803184	0.196816	7100.15	8749.36	-0.208865	-0.274647	0.105913	0.783587
pfsa3	11	1057437	Mali	546	145	0.790159	0.209841	6626.5	6373.84	0.0388744	0.267298	0.102791	0.78924
pfsa1	2	631190	Benin	41	60	0.405941	0.594059	7459.26	10903	-0.379581	-0.244509	0.0932145	0.806836
pfsa3	11	1057437	Senegal	49	69	0.415254	0.584746	6415.99	5759.01	0.108028	0.238838	0.0908554	0.811231
pfsa1	2	631190	Guinea	62	22	0.738095	0.261905	8253.67	8494.11	-0.0287156	0.21173	0.0797108	0.832318
pfsa3	11	1057437	Sudan	56	9	0.861538	0.138462	5396.61	12810.9	-0.864523	0.198636	0.0744055	0.842548
pfsa4	4	1121472	Ghana	1422	160	0.898862	0.101138	7192.56	7506.43	-0.0427129	0.184112	0.0685798	0.853926
pfsa4	4	1121472	Mauritania	43	15	0.741379	0.258621	5714.04	6026.31	-0.0532091	0.173982	0.0645534	0.86188
pfsa2	2	814288	Democratic_Republic_of_the_Congo	116	143	0.447876	0.552124	5524.66	5784.1	-0.0458911	0.170064	0.0630041	0.86496
pfsa1	2	631190	Gambia	337	237	0.587108	0.412892	7406.4	7631.43	-0.0299304	0.167083	0.0618284	0.867305
pfsa1	2	631190	Nigeria	45	38	0.542169	0.457831	7357.48	7430.32	-0.00985208	0.148611	0.0546002	0.88186
pfsa3	11	1057437	Ghana	1399	183	0.884324	0.115676	6212.32	7638.14	-0.20662	-0.140312	0.0513847	0.888414
pfsa4	4	1121472	Senegal	75	43	0.635593	0.364407	7053.08	7720.45	-0.0904079	0.119632	0.0434597	0.904774
pfsa1	2	631190	Mali	566	125	0.819103	0.180897	8729.8	8680.64	0.00564794	0.110437	0.0399752	0.912063
pfsa1	2	631190	Senegal	82	36	0.694915	0.305085	6838.3	8705.28	-0.241391	-0.107888	0.0390137	0.914084
pfsa2	2	814288	Malawi	107	7	0.938596	0.0614035	4509.26	6857.06	-0.419146	-0.104909	0.0378923	0.916448
pfsa4	4	1121472	Guinea	57	27	0.678571	0.321429	5415.1	6705.43	-0.213725	-0.0863248	0.0309532	0.931208
pfsa4	4	1121472	Gambia	387	187	0.674216	0.325784	6136.55	7465.54	-0.196036	-0.0567087	0.020098	0.954777
pfsa3	11	1057437	Gambia	201	373	0.350174	0.649826	5394.73	5175.83	0.0414225	0.054722	0.0193786	0.95636
pfsa2	2	814288	Kenya	311	90	0.775561	0.224439	5007.45	6275.77	-0.225771	-0.0158083	0.00551245	0.987387
pfsa1	2	631190	Mauritania	39	19	0.672414	0.327586	8851.53	9653.51	-0.0867313	0.00469576	0.00163021	0.996253
AAT1	6	1215233	Senegal	21	97	0.177966	0.822034	6402.16

## Sheet: Supp Table 5
Supplementary Table 5 - case counts stratified by parasite genotype at Pfsa loci and human genotype at HBB. Rows represent parasite genotypes at the Pfsa1, Pfsa3 and Pfsa4 loci, where 0 indicates thepresence of the Pfsa- allele and 2 indicates the Pfsa+ allele. Numbers of cases are further stratified in rows by year of collection and collection site. Each column represents a combination of the re…
Pfsa1,3,4 genotype	collection year	study site	HbAA	HbCC	HbAC	HbAS	HbSC	HbSS	missing
- - -	2015	Central	27	0	9	0	0	0	0
		Chiana	21	0	0	0	0	0	0
		Kandiga	15	0	5	0	0	0	0
		Kologo	13	0	3	0	0	0	0
		Navrongo	15	0	5	0	0	0	0
	2016	Chiana	37	1	12	1	0	0	3
		Kandiga	47	1	14	3	0	0	2
		Kologo	2	0	1	0	0	0	0
		Navrongo	49	0	13	0	1	0	0
	2017	Bonia	64	1	20	1	0	0	16
		Chiana	32	0	5	0	0	0	39
		Kandiga	23	0	10	0	0	0	15
		Kayoro	13	0	5	3	0	0	31
		Kologo	25	2	8	0	0	0	3
		Naaga	54	0	14	0	0	0	23
		Navrongo	73	0	28	0	0	1	30
	2018	Bonia	54	1	18	1	0	0	0
		Chiana	56	0	10	0	1	0	0
		Kandiga	16	0	4	0	0	0	2
		Kayoro	13	1	4	0	0	0	0
		Kologo	66	1	15	1	1	0	0
		Naaga	51	1	20	0	0	0	1
		Navrongo	115	1	45	1	0	0	0
- - +	2015	Kologo	1	0	0	0	0	0	0
	2016	Kandiga	1	0	0	1	0	0	0
	2017	Bonia	2	0	0	0	0	0	0
		Chiana	0	0	1	0	0	0	0
		Kologo	0	0	1	0	0	0	0
		Naaga	1	0	1	0	0	0	0
		Navrongo	1	0	0	0	0	0	0
	2018	Bonia	0	0	1	0	0	0	0
		Chiana	1	0	0	0	0	0	0
		Kandiga	1	0	0	0	0	0	0
		Kologo	0	0	1	0	0	0	0
		Naaga	3	0	0	1	0	0	0
		Navrongo	2	0	2	0	0	0	0
- + -	2016	Navrongo	2	0	0	0	0	0	0
	2017	Kandiga	1	0	0	0	0	0	0
		Naaga	1	0	0	0	0	0	0
	2018	Bonia	1	0	0	0	0	0	0
		Kayoro	0	0	0	1	0	0	0
		Naaga	0	0	1	0	0	0	0
		Navrongo	1	0	1	0	0	0	0
- + +	2016	Chiana	1	0	0	0	0	0	0
		Kandiga	1	0	0	0	0	0	0
		Navrongo	0	0	0	1	0	0	0
	2017	Bonia	2	0	0	0	0	0	0
+ - -	2017	Chiana	1	0	0	0	0	0	0
		Navrongo	1	0	0	0	0	0	0
	2018	Navrongo	1	0	0	0	0	0	0
+ - +	2016	Navrongo	1	0	0	0	0	0	0
	2017	Bonia	1	0	0	0	0	0	0
+ + -	2015	Kologo	0	0	0	1	0	0	0
	2016	Kandiga	0	0	0	1	0	0	0
		Navrongo	0	0	0	1	0	0	0
	2017	Bonia	0	0	0	1	0	0	1
		Chiana	0	0	0	0	0	0	1
		Kandiga	0	0	1	0	0	0	0
		Kologo	2	0	0	0	0	0	0
		Naaga	2	0	0	1	0	0	0
		Navrongo	1	0	0	0	0	0	0
	2018	Bonia	0	0	0	1	0	0	0
		Chiana	1	0	0	0	0	0	0
		Kandiga	0	0	1	0	0	0	0
		Kologo	1	0	0	0	0	0	0
		Naaga	1	0	0	0	0	0	0
		Navrongo	0	0	1	0	0	0	1
+ + +	2015	Central	2	0	0	0	0	0	0
		Chiana	0	0	2	0	0	0	0
		Navrongo	1	0	0	0	0	0	0
	2016	Kandiga	1	0	0	1	0	0	0
		Navrongo	1	0	0	1	0	0	0
	2017	Bonia	1	0	0	1	1	0	0
		Kandiga	1	0	0	0	0	0	0
		Naaga	0	0	0	1	0	0	0
		Navrongo	1	0	0	1	0	0	0
	2018	Bonia	0	0	1	0	0	0	0
		Chiana	0	0	0	1	0	0	0
		Kologo	0	0	1	0	0	0	0
		Naaga	1	0	0	0	0	0	0
mixed	2015	Central	3	1	0	0	0	0	0
		Chiana	2	0	0	0	0	0	0
		Kandiga	1	0	0	0	0	0	0
		Kologo	1	0	1	0	0	0	0
		Navrongo	2	0	0	0	0	0	0
	2016	Chiana	5	0	0	0	0	0	0
		Kandiga	4	0	4	1	1	0	0
		Kologo	1	0	0	0	0	0	0
		Navrongo	4	0	3	1	0	0	1
	2017	Bonia	3	1	5	0	0	0	1
		Chiana	1	0	0	0	0	0	2
		Kandiga	3	0	0	0	0	0	3
		Kayoro	3	0	0	0	0	0	0
		Kologo	1	0	0	0	0	0	0
		Naaga	9	0	1	0	0	0	1
		Navrongo	0	0	1	0	0	0	0
	2018	Bonia	1	0	1	0	0	0	0
		Chiana	1	0	0	0	0	0	0
		Kandiga	2	0	0	0	0	0	1
		Kayoro	2	0	0	0	0	0	0
		Kologo	5	0	4	1	0	0	0
		Naaga	6	0	1	0	0	0	0
		Navrongo	4	0	2	0	0	0	0
missing	2015	Navrongo	1	0	0	0	0	0	0
	2016	Chiana	1	0	0	0	0	0	0
		Kandiga	3	0	1	0	0	0	0
		Navrongo	2	0	2	0	0	0	0
	2017	Bonia	3	0	1	0	0	0	0
		Chiana	1	0	0	0	0	0	1
		Kandiga	1	0	0	0	0	0	4
		Kayoro	0	0	0	0	0	0	4
		Navrongo	2	0	0	0	0	0	1
	2018	Chiana	2	0	0	0	0	0	0
		Kayoro	2	0	0	0	0	0	0
		Navrongo	0	0	1	0	0	0	0
		Total:	1008	12	312	30	5	1	187	1555

## Sheet: Supp Table 6
Supplementary Table 6 - By sample parasite genotypes at the Pfsa1, 3 and 4 loci and human genotypes at the HbS and HbC loci. Genotypes at Pfsa loci are given as number of Pfsa+ (effect) alleles at the Pfsa1 (Pf3D7_02_v3:631190:T>A*), Pfsa3 (Pf3D7_11_v3:1058035:T>A*) and Pfsa4 (Pf3D7_04_v3:1121472:A*>T) loci (the effect allele is denoted with a *). A heterozygous call (a value of 1) therefore indi…
Sample (roma_id)	Study site	Collection year	HBB genotype	Genotype at Pfsa1	Genotype at Pfsa3	Genotype at Pfsa4	Combined Pfsa genotype
SPT12071	Chiana	2016	HbAA	0	0	0	0, 0, 0
SPT12073	Chiana	2016	HbCC	0	0	0	0, 0, 0
SPT12074	Chiana	2016	HbAA	0	0	0	0, 0, 0
SPT12075	Chiana	2016	HbAA	0	0	0	0, 0, 0
SPT12076	Chiana	2016	HbAA	0	0	1	0, 0, 1
SPT12077	Chiana	2016	HbAA	0	0	0	0, 0, 0
SPT12078	Chiana	2016	HbAA	0	0	0	0, 0, 0
SPT12080	Chiana	2016	HbAA	0	0	0	0, 0, 0
SPT12082	Chiana	2016	HbAA	0	1	missing	missing
SPT12084	Chiana	2016	HbAA	1	0	0	1, 0, 0
SPT12085	Chiana	2016	HbAA	0	0	0	0, 0, 0
SPT12086	Chiana	2016	HbAC	0	0	0	0, 0, 0
SPT12087	Chiana	2016	HbAC	0	0	0	0, 0, 0
SPT12088	Chiana	2016	HbAA	0	0	0	0, 0, 0
SPT12089	Chiana	2016	HbAC	0	0	0	0, 0, 0
SPT12090	Chiana	2016	HbAA	0	0	0	0, 0, 0
SPT12091	Chiana	2016	HbAA	0	0	0	0, 0, 0
SPT12092	Chiana	2016	HbAC	0	0	0	0, 0, 0
SPT12093	Chiana	2016	HbAC	0	0	0	0, 0, 0
SPT12095	Chiana	2016	HbAA	0	2	2	0, 2, 2
SPT12096	Chiana	2016	NA	0	0	0	0, 0, 0
SPT12097	Chiana	2016	HbAC	0	0	0	0, 0, 0
SPT12098	Chiana	2016	HbAA	0	1	0	0, 1, 0
SPT12100	Chiana	2016	HbAA	0	0	0	0, 0, 0
SPT12102	Chiana	2016	HbAA	0	0	0	0, 0, 0
SPT12103	Chiana	2016	HbAA	0	0	0	0, 0, 0
SPT12104	Chiana	2016	HbAA	0	0	0	0, 0, 0
SPT12105	Chiana	2016	HbAA	0	0	0	0, 0, 0
SPT12109	Chiana	2016	HbAC	0	0	0	0, 0, 0
SPT12110	Chiana	2016	NA	0	0	0	0, 0, 0
SPT12111	Chiana	2016	HbAA	0	0	0	0, 0, 0
SPT12112	Chiana	2016	HbAA	0	0	0	0, 0, 0
SPT12114	Chiana	2016	HbAC	0	0	0	0, 0, 0
SPT12115	Chiana	2016	HbAA	0	0	0	0, 0, 0
SPT12116	Chiana	2016	NA	0	0	0	0, 0, 0
SPT12117	Chiana	2016	HbAA	0	0	0	0, 0, 0
SPT12118	Chiana	2016	HbAA	0	0	0	0, 0, 0
SPT12119	Chiana	2016	HbAA	0	0	0	0, 0, 0
SPT12120	Chiana	2016	HbAA	0	0	0	0, 0, 0
SPT12121	Chiana	2016	HbAA	0	0	1	0, 0, 1
SPT12122	Chiana	2016	HbAA	0	0	0	0, 0, 0
SPT12124	Chiana	2016	HbAC	0	0	0	0, 0, 0
SPT12126	Chiana	2016	HbAS	0	0	0	0, 0, 0
SPT12128	Chiana	2016	HbAA	0	0	0	0, 0, 0
SPT12129	Chiana	2016	HbAA	0	0	0	0, 0, 0
SPT12131	Chiana	2016	HbAA	0	0	0	0, 0, 0
SPT12132	Chiana	2016	HbAA	0	0	0	0, 0, 0
SPT12133	Chiana	2016	HbAA	0	0	0	0, 0, 0
SPT12134	Chiana	2016	HbAA	0	0	0	0, 0, 0
SPT12135	Chiana	2016	HbAC	0	0	0	0, 0, 0
SPT12136	Chiana	2016	HbAA	0	0	0	0, 0, 0
SPT12138	Chiana	2016	HbAA	0	0	0	0, 0, 0
SPT12139	Chiana	2016	HbAA	0	0	0	0, 0, 0
SPT12226	Navrongo	2016	HbAA	0	0	0	0, 0, 0
SPT12230	Navrongo	2016	HbAC	0	0	0	0, 0, 0
SPT12263	Navrongo	2016	HbAC	0	0	1	0, 0, 1
SPT12264	Navrongo	2016	HbAA	0	0	0	0, 0, 0
SPT12265	Navrongo	2016	HbAA	0	0	0	0, 0, 0
SPT12266	Navrongo	2016	HbAC	1	1	1	1, 1, 1
SPT12269	Navrongo	2016	NA	1	1	1	1, 1, 1
SPT12271	Navrongo	2016	HbAA	0	2	0	0, 2, 0
SPT12272	Navrongo	2016	HbAA	0	0	0	0, 0, 0
SPT12273	Navrongo	2016	HbAA	0	0	0	0, 0, 0
SPT12274	Navrongo	2016	HbAA	2	2	2	2, 2, 2
SPT12275	Navrongo	2016	HbAA	0	0	0	0, 0, 0
SPT12277	Navrongo	2016	HbAA	0	0	0	0, 0, 0
SPT12278	Navrongo	2016	HbAA	0	0	0	0, 0, 0
SPT12279	Navrongo	2016	HbAC	0	0	0	0, 0, 0
SPT12281	Navrongo	2016	HbAS	2	2	2	2, 2, 2
SPT12283	Navrongo	2016	HbAA	0	0	0	0, 0, 0
SPT12292	Navrongo	2016	HbAC	0	0	missing	missing
SPT12293	Navrongo	2016	HbAC	0	0	0	0, 0, 0
SPT12297	Navrongo	2016	HbAA	0	0	missing	missing
SPT12299	Navrongo	2016	HbAA	0	0	0	0, 0, 0
SPT12302	Navrongo	2016	HbAA	0	0	0	0, 0, 0
SPT12304	Navrongo	2016	HbAC	0	0	0	0, 0, 0
SPT12307	Navrongo	2016	HbAA	0	0	0	0, 0, 0
SPT12309	Navrongo	2016	HbAA	0	0	0	0, 0, 0
SPT12317	Navrongo	2016	HbAC	0	0	0	0, 0, 0
SPT12319	Navrongo	2016	HbAA	0	0	0	0, 0, 0
SPT12321	Navrongo	2016	HbAA	0	0	0	0, 0, 0
SPT12323	Navrongo	2016	HbAA	0	0	0	0, 0, 0
SPT12327	Navrongo	2016	HbAA	0	0	0	0, 0, 0
SPT12329	Navrongo	2016	HbAA	0	0	0	0, 0, 0
SPT12330	Navrongo	2016	HbAS	0	2	2	0, 2, 2
SPT12332	Navrongo	2016	HbAA	0	0	0	0, 0, 0
SPT12335	Navrongo	2016	HbAA	0	0	0	0, 0, 0
SPT12336	Navrongo	2016	HbAA	0	0	0	0, 0, 0
SPT12337	Navrongo	2016	HbAA	0	0	0	0, 0, 0
SPT12338	Navrongo	2016	HbSC	0	0	0	0, 0, 0
SPT12339	Navrongo	2016	HbAA	0	0	0	0, 0, 0
SPT12340	Navrongo	2016	HbAC	2	1	0	2, 1, 0
SPT12342	Navrongo	2016	HbAC	0	0	0	0, 0, 0
SPT12343	Navrongo	2016	HbAA	0	0	0	0, 0, 0
SPT12344	Navrongo	2016	HbAC	0	0	0	0, 0, 0
SPT12345	Navrongo	2016	HbAA	0	0	0	0, 0, 0
SPT12346	Navrongo	2016	HbAA	0	0	0	0, 0, 0
SPT12347	Navrongo	2016	HbAA	0	0	0	0, 0, 0
SPT12348	Navrongo	2016	HbAA	0	0	0	0, 0, 0
SPT12349	Navrongo	2016	HbAA	0	0	0	0, 0, 0
SPT12350	Navrongo	2016	HbAA	0	0	0	0, 0, 0
SPT12351	Navrongo	2016	HbAA	0	0	missing	missing
SPT12353	Navrongo	2016	HbAA	0	0	0	0, 0, 0
SPT12354	Navrongo	2016	HbAA	0	0	0	0, 0, 0
SPT12355	Navrongo	2016	HbAA	0	1	0	0, 1, 0
SPT12356	Navrongo	2016	HbAC	0	0	0	0, 0, 0
SPT12357	Navrongo	2016	HbAA	0	0	0	0, 0, 0
SPT12358	Navrongo	2016	HbAA	0	0	0	0, 0, 0
SPT12367	Navrongo	2016	HbAC	missing	0	0	missing
SPT12368	Navrongo	2016	HbAA	0	0	0	0, 0, 0
SPT12370	Navrongo	2016	HbAA	0	0	0	0, 0, 0
SPT12372	Navrongo	2016	HbAA	0	0	0	0, 0, 0
SPT12450	Navrongo	2016	HbAA	0	0	0	0, 0, 0
SPT12454	Navrongo	2016	HbAA	0	0	0	0, 0, 0
SPT12455	Navrongo	2016	HbAA	2	0	2	2, 0, 2
SPT12458	Navrongo	2016	HbAA	2	1	1	2, 1, 1
SPT12459	Navrongo	2016	HbAA	0	0	0	0, 0, 0
SPT12460	Navrongo	2016	HbAA	0	0	0	0, 0, 0
SPT12461	Navrongo	2016	HbAC	0	0	0	0, 0, 0
SPT12463	Navrongo	2016	HbAC	0	0	0	0, 0, 0
SPT12467	Navrongo	2016	HbAC	0	0	0	0, 0, 0
SPT12470	Navrongo	2016	HbAA	0	0	1	0, 0, 1
SPT12471	Navrongo	2016	HbAC	0	0	0	0, 0, 0
SPT12472	Navrongo	2016	HbAA	0	0	0	0, 0, 0
SPT12477	Navrongo	2016	HbAC	0	0	0	0, 0, 0
SPT12478	Navrongo	2016	HbAA	2	0	1	2, 0, 1
SPT12479	Navrongo	2016	HbAA	0	0	0	0, 0, 0
SPT12480	Navrongo	2016	HbAA	0	0	0	0, 0, 0
SPT12482	Navrongo	2016	HbAA	0	0	0	0, 0, 0
SPT12485	Kandiga	2016	HbAA	0	0	0	0, 0, 0
SPT12486	Kandiga	2016	HbAC	0	0	0	0, 0, 0
SPT12488	Kandiga	2016	HbAA	0	0	0	0, 0, 0
SPT12490	Kandiga	2016	HbAA	0	0	0	0, 0, 0
SPT12492	Kandiga	2016	HbAA	0	0	0	0, 0, 0
SPT12493	Kandiga	2016	HbAA	0	0	1	0, 0, 1
SPT12494	Kandiga	2016	NA	0	0	0	0, 0, 0
SPT12495	Kandiga	2016	HbAA	0	0	0	0, 0, 0
SPT12497	Kandiga	2016	HbAC	0	0	0	0, 0, 0
SPT12498	Kandiga	2016	HbAC	0	0	1	0, 0, 1
SPT12499	Kandiga	2016	HbAA	0	0	0	0, 0, 0
SPT12500	Kandiga	2016	HbAS	0	0	2	0, 0, 2
SPT12502	Kandiga	2016	HbAA	0	0	1	0, 0, 1
SPT12505	Kandiga	2016	HbAA	0	0	0	0, 0, 0
SPT12506	Kandiga	2016	HbAA	0	0	0	0, 0, 0
SPT12507	Kandiga	2016	HbAA	0	0	0	0, 0, 0
SPT12508	Kandiga	2016	HbAA	0	0	0	0, 0, 0
SPT12510	Kandiga	2016	HbAC	0	0	0	0, 0, 0
SPT12513	Kandiga	2016	HbAS	2	2	2	2, 2, 2
SPT12514	Kandiga	2016	HbAC	0	0	0	0, 0, 0
SPT12515	Kandiga	2016	HbAS	1	2	1	1, 2, 1
SPT12516	Kandiga	2016	HbAC	0	0	0	0, 0, 0
SPT12517	Kandiga	2016	HbAA	0	0	0	0, 0, 0
SPT12518	Kandiga	2016	HbAA	0	0	missing	missing
SPT12519	Kandiga	2016	HbAA	0	0	0	0, 0, 0
SPT12520	Kandiga	2016	HbAA	0	2	2	0, 2, 2
SPT12521	Kandiga	2016	HbAA	0	0	0	0, 0, 0
SPT12522	Kandiga	2016	HbAA	0	0	0	0, 0, 0
SPT12523	Kandiga	2016	HbAA	0	0	2	0, 0, 2
SPT12524	Kandiga	2016	HbAA	0	0	0	0, 0, 0
SPT12525	Kandiga	2016	HbAC	0	0	0	0, 0, 0
SPT12526	Kandiga	2016	HbAA	0	0	0	0, 0, 0
SPT12527	Kandiga	2016	HbAA	0	0	0	0, 0, 0
SPT12528	Kandiga	2016	HbAA	0	0	0	0, 0, 0
SPT12529	Kandiga	2016	HbAC	0	0	1	0, 0, 1
SPT12535	Kandiga	2016	HbAA	0	0	0	0, 0, 0
SPT12536	Kandiga	2016	HbAA	0	0	0	0, 0, 0
SPT12537	Kandiga	2016	HbAA	0	0	0	0, 0, 0
SPT12540	Kandiga	2016	HbAC	0	0	0	0, 0, 0
SPT12543	Kandiga	2016	HbAC	0	0	0	0, 0, 0
SPT12544	Kandiga	2016	HbAS	2	2	0	2, 2, 0
SPT12552	Kandiga	2016	HbAA	0	0	0	0, 0, 0
SPT12555	Kandiga	2016	HbAA	0	0	0	0, 0, 0
SPT12556	Kandiga	2016	HbAA	0	0	0	0, 0, 0
SPT12557	Kandiga	2016	HbAA	0	0	missing	missing
SPT12558	Kandiga	2016	HbAA	0	0	0	0, 0, 0
SPT12559	Kandiga	2016	HbAA	0	0	0	0, 0, 0
SPT12560	Kandiga	2016	HbAC	0	1	1	0, 1, 1
SPT12563	Kandiga	2016	HbAA	0	0	0	0, 0, 0
SPT12564	Kandiga	2016	HbAA	0	0	0	0, 0, 0
SPT12566	Kandiga	2016	HbAA	0	0	0	0, 0, 0
SPT12568	Kandiga	2016	HbAA	0	0	0	0, 0, 0
SPT12569	Kandiga	2016	HbAA	0	0	0	0, 0, 0
SPT12572	Kandiga	2016	HbAA	0	0	0	0, 0, 0
SPT12573	Kandiga	2016	HbAA	1	1	0	1, 1, 0
SPT12576	Kandiga	2016	HbAC	0	0	0	0, 0, 0
SPT12578	Kandiga	2016	HbAA	0	0	0	0, 0, 0
SPT12579	Kandiga	2016	NA	0	0	0	0, 0, 0
SPT12580	Kandiga	2016	HbAA	0	0	0	0, 0, 0
SPT12581	Kandiga	2016	HbAA	0	0	0	0, 0, 0
SPT12583	Kandiga	2016	HbAA	0	0	0	0, 0, 0
SPT12584	Kandiga	2016	HbSC	1	1	1	1, 1, 1
SPT12622	Kandiga	2016	HbCC	0	0	0	0, 0, 0
SPT12652	Kandiga	2016	HbAA	0	0	missing	missing
SPT12666	Kandiga	2016	HbAS	0	0	0	0, 0, 0
SPT12705	Kandiga	2016	HbAC	0	1	missing	missing
SPT12727	Kandiga	2016	HbAS	0	0	0	0, 0, 0
SPT12741	Kandiga	2016	HbAA	0	0	0	0, 0, 0
SPT12796	Kandiga	2016	HbAA	0	0	0	0, 0, 0
SPT12807	Kandiga	2016	HbAA	2	2	1	2, 2, 1
SPT12863	Kandiga	2016	HbAA	0	0	0	0, 0, 0
SPT12916	Kandiga	2016	HbAS	0	0	0	0, 0, 0
SPT12920	Kandiga	2016	HbAA	2	2	2	2, 2, 2
SPT12964	Kandiga	2016	HbAC	0	0	0	0, 0, 0
SPT12969	Kandiga	2016	HbAA	0	0	0	0, 0, 0
SPT12972	Kandiga	2016	HbAC	2	1	2	2, 1, 2
SPT12980	Kandiga	2016	HbAA	0	0	0	0, 0, 0
SPT12982	Kandiga	2016	HbAC	0	0	0	0, 0, 0
SPT12985	Kandiga	2016	HbAA	0	0	0	0, 0, 0
SPT12990	Kandiga	2016	HbAA	0	0	0	0, 0, 0
SPT13003	Kandiga	2016	HbAA	0	0	0	0, 0, 0
SPT13038	Kandiga	2016	HbAC	0	0	0	0, 0, 0
SPT13073	Kandiga	2016	HbAA	0	0	0	0, 0, 0
SPT15173	Navrongo	2016	HbAA	0	2	0	0, 2, 0
SPT16868	Kandiga	2015	HbAC	0	0	0	0, 0, 0
SPT16870	Central	2015	HbAA	0	0	0	0, 0, 0
SPT16871	Kandiga	2015	HbAA	0	0	0	0, 0, 0
SPT16872	Chiana	2015	HbAA	0	1	1	0, 1, 1
SPT16873	Central	2015	HbAA	2	2	2	2, 2, 2
SPT16874	Central	2015	HbAA	0	0	0	0, 0, 0
SPT16875	Kologo	2015	HbAC	0	0	0	0, 0, 0
SPT16876	Kologo	2015	HbAA	0	0	0	0, 0, 0
SPT16877	Kologo	2015	HbAA	0	0	0	0, 0, 0
SPT16878	Central	2015	HbAA	0	0	0	0, 0, 0
SPT16879	Kandiga	2015	HbAC	0	0	0	0, 0, 0
SPT16880	Kandiga	2015	HbAA	0	0	0	0, 0, 0
SPT16883	Central	2015	HbAA	0	0	0	0, 0, 0
SPT16884	Chiana	2015	HbAA	0	0	0	0, 0, 0
SPT16885	Central	2015	HbAA	0	0	0	0, 0, 0
SPT16886	Navrongo	2015	HbAA	0	0	0	0, 0, 0
SPT16887	Chiana	2015	HbAA	0	0	0	0, 0, 0
SPT16888	Central	2015	HbAA	0	0	1	0, 0, 1
SPT16889	Kologo	2015	HbAA	0	0	1	0, 0, 1
SPT16890	Chiana	2015	HbAA	0	0	0	0, 0, 0
SPT16893	Navrongo	2015	HbAA	0	0	0	0, 0, 0
SPT16894	Navrongo	2015	HbAA	0	0	0	0, 0, 0
SPT16896	Central	2015	HbAC	0	0	0	0, 0, 0
SPT16897	Kologo	2015	HbAA	0	0	0	0, 0, 0
SPT16898	Central	2015	HbAA	0	0	0	0, 0, 0
SPT16899	Navrongo	2015	HbAA	0	0	0	0, 0, 0
SPT16900	Navrongo	2015	HbAA	0	0	0	0, 0, 0
SPT16901	Central	2015	HbAA	0	0	0	0, 0, 0
SPT16902	Central	2015	HbAA	0	0	0	0, 0, 0
SPT16904	Central	2015	HbAA	0	0	0	0, 0, 0
SPT16905	Kandiga	2015	HbAA	0	0	0	0, 0, 0
SPT16906	Central	2015	HbAC	0	0	0	0, 0, 0
SPT16907	Kologo	2015	HbAA	0	0	0	0, 0, 0
SPT16908	Navrongo	2015	HbAC	0	0	0	0, 0, 0
SPT16909	Navrongo	2015	HbAA	0	0	0	0, 0, 0
SPT16910	Navrongo	2015	HbAA	2	0	1	2, 0, 1
SPT16911	Central	2015	HbAC	0	0	0	0, 0, 0
SPT16912	Kandiga	2015	HbAC	0	0	0	0, 0, 0
SPT16914	Kologo	2015	HbAC	0	1	0	0, 1, 0
SPT16915	Central	2015	HbAA	0	0	0	0, 0, 0
SPT16916	Chiana	2015	HbAA	0	0	0	0, 0, 0
SPT16917	Chiana	2015	HbAA	0	0	0	0, 0, 0
SPT16919	Chiana	2015	HbAA	0	0	0	0, 0, 0
SPT16920	Chiana	2015	HbAA	0	0	0	0, 0, 0
SPT16922	Kandiga	2015	HbAA	0	0	0	0, 0, 0
SPT16924	Navrongo	2015	HbAC	0	0	0	0, 0, 0
SPT16926	Central	2015	HbAA	0	0	0	0, 0, 0
SPT16928	Navrongo	2015	HbAA	0	0	0	0, 0, 0
SPT16929	Navrongo	2015	HbAA	0	0	missing	missing
SPT16932	Kandiga	2015	HbAA	0	0	0	0, 0, 0
SPT16934	Kandiga	2015	HbAA	0	0	0	0, 0, 0
SPT16936	Kandiga	2015	HbAA	0	0	0	0, 0, 0
SPT16938	Central	2015	HbAC	0	0	0	0, 0, 0
SPT16939	Kandiga	2015	HbAA	0	0	0	0, 0, 0
SPT16940	Central	2015	HbAA	0	0	1	0, 0, 1
SPT16941	Navrongo	2015	HbAC	0	0	0	0, 0, 0
SPT16942	Navrongo	2015	HbAA	2	2	2	2, 2, 2
SPT16943	Navrongo	2015	HbAA	0	0	0	0, 0, 0
SPT16944	Central	2015	HbAA	0	0	0	0, 0, 0
SPT16946	Kandiga	2015	HbAA	0	0	0	0, 0, 0
SPT16947	Navrongo	2015	HbAA	0	0	0	0, 0, 0
SPT16948	Central	2015	HbAA	0	0	0	0, 0, 0
SPT16949	Chiana	2015	HbAA	0	0	0	0, 0, 0
SPT16950	Central	2015	HbAA	0	0	0	0, 0, 0
SPT16951	Kologo	2015	HbAA	0	0	0	0, 0, 0
SPT16953	Kandiga	2015	HbAC	0	0	0	0, 0, 0
SPT16954	Chiana	2015	HbAC	2	2	2	2, 2, 2
SPT16955	Central	2015	HbAA	0	0	0	0, 0, 0
SPT16957	Kandiga	2015	HbAC	0	0	0	0, 0, 0
SPT16958	Central	2015	HbAA	0	0	0	0, 0, 0
SPT16959	Chiana	2015	HbAA	0	0	0	0, 0, 0
SPT16961	Central	2015	HbAA	0	0	0	0, 0, 0
SPT16962	Central	2015	HbAA	0	0	0	0, 0, 0
SPT16963	Navrongo	2015	HbAA	0	0	0	0, 0, 0
SPT16964	Central	2015	HbAA	0	0	0	0, 0, 0
SPT16968	Chiana	2015	HbAA	0	0	0	0, 0, 0
SPT16969	Kologo	2015	HbAA	0	0	0	0, 0, 0
SPT16970	Kologo	2015	HbAA	0	0	0	0, 0, 0
SPT16971	Central	2015	HbAA	0	0	0	0, 0, 0
SPT16972	Kologo	2015	HbAA	0	0	0	0, 0, 0
SPT16973	Chiana	2015	HbAA	0	0	0	0, 0, 0
SPT16976	Kandiga	2015	HbAA	0	0	0	0, 0, 0
SPT16977	Chiana	2015	HbAA	0	0	0	0, 0, 0
SPT16978	Chiana	2015	HbAA	1	1	2	1, 1, 2
SPT16982	Kandiga	2015	HbAA	0	0	0	0, 0, 0
SPT16983	Chiana	2015	HbAA	0	0	0	0, 0, 0
SPT16985	Chiana	2015	HbAA	0	0	0	0, 0, 0
SPT16986	Navrongo	2015	HbAA	0	0	0	0, 0, 0
SPT16987	Kandiga	2015	HbAA	0	0	0	0, 0, 0
SPT16988	Central	2015	HbAA	0	0	0	0, 0, 0
SPT16989	Central	2015	HbAA	1	2	1	1, 2, 1
SPT16994	Navrongo	2015	HbAA	0	0	0	0, 0, 0
SPT16996	Navrongo	2015	HbAA	1	2	1	1, 2, 1
SPT16997	Central	2015	HbAA	2	2	2	2, 2, 2
SPT16998	Central	2015	HbAC	0	0	0	0, 0, 0
SPT16999	Chiana	2015	HbAA	0	0	0	0, 0, 0
SPT17000	Central	2015	HbAA	0	0	0	0, 0, 0
SPT17002	Kologo	2015	HbAA	0	0	2	0, 0, 2
SPT17003	Kologo	2015	HbAC	0	0	0	0, 0, 0
SPT17004	Chiana	2015	HbAA	0	0	0	0, 0, 0
SPT17006	Central	2015	HbAC	0	0	0	0, 0, 0
SPT17007	Chiana	2015	HbAC	2	2	2	2, 2, 2
SPT17009	Kandiga	2015	HbAA	0	0	0	0, 0, 0
SPT17010	Chiana	2015	HbAA	0	0	0	0, 0, 0
SPT17011	Central	2015	HbAA	0	0	0	0, 0, 0
SPT17012	Kologo	2015	HbAA	0	0	0	0, 0, 0
SPT17013	Central	2015	HbAA	0	0	0	0, 0, 0
SPT17015	Kologo	2015	HbAA	0	0	0	0, 0, 0
SPT17017	Kandiga	2015	HbAA	1	1	0	1, 1, 0
SPT17018	Central	2015	HbAA	0	0	0	0, 0, 0
SPT17020	Central	2015	HbAA	0	0	0	0, 0, 0
SPT17022	Central	2015	HbAA	0	0	0	0, 0, 0
SPT17023	Navrongo	2015	HbAA	0	0	0	0, 0, 0
SPT17027	Central	2015	HbAC	0	0	0	0, 0, 0
SPT17029	Kologo	2015	HbAA	0	0	0	0, 0, 0
SPT17030	Central	2015	HbCC	0	0	1	0, 0, 1
SPT17031	Central	2015	HbAC	0	0	0	0, 0, 0
SPT17034	Central	2015	HbAC	0	0	0	0, 0, 0
SPT17035	Kandiga	2015	HbAA	0	0	0	0, 0, 0
SPT17036	Kologo	2015	HbAA	0	0	0	0, 0, 0
SPT17037	Chiana	2015	HbAA	0	0	0	0, 0, 0
SPT17039	Navrongo	2015	HbAA	0	0	0	0, 0, 0
SPT17040	Navrongo	2015	HbAC	0	0	0	0, 0, 0
SPT17042	Navrongo	2015	HbAC	0	0	0	0, 0, 0
SPT17044	Kologo	2015	HbAA	0	0	0	0, 0, 0
SPT17045	Kologo	2015	HbAS	2	2	0	2, 2, 0
SPT17046	Kandiga	2015	HbAA	0	0	0	0, 0, 0
SPT17047	Kologo	2015	HbAC	0	0	0	0, 0, 0
SPT17049	Chiana	2015	HbAA	0	0	0	0, 0, 0
SPT17051	Navrongo	2015	HbAA	0	0	0	0, 0, 0
SPT17053	Chiana	2015	HbAA	0	0	0	0, 0, 0
SPT17054	Chiana	2015	HbAA	0	0	0	0, 0, 0
SPT17055	Chiana	2016	HbAA	0	0	0	0, 0, 0
SPT17056	Chiana	2016	HbAA	0	0	0	0, 0, 0
SPT17057	Chiana	2016	HbAA	0	0	0	0, 0, 0
SPT17058	Chiana	2016	HbAC	0	0	0	0, 0, 0
SPT17059	Chiana	2016	HbAA	0	0	1	0, 0, 1
SPT17060	Chiana	2016	HbAA	0	0	0	0, 0, 0
SPT17061	Chiana	2016	HbAA	0	0	0	0, 0, 0
SPT17062	Chiana	2016	HbAC	0	0	0	0, 0, 0
SPT17063	Navrongo	2016	HbAA	0	0	0	0, 0, 0
SPT17064	Kandiga	2016	HbAC	0	0	0	0, 0, 0
SPT17065	Kandiga	2016	HbAC	0	0	0	0, 0, 0
SPT17066	Navrongo	2016	HbAA	0	0	0	0, 0, 0
SPT17067	Kandiga	2016	HbAA	0	0	0	0, 0, 0
SPT17069	Kologo	2016	HbAA	0	0	0	0, 0, 0
SPT17070	Kologo	2016	HbAC	0	0	0	0, 0, 0
SPT17072	Navrongo	2016	HbAS	2	2	0	2, 2, 0
SPT17073	Kologo	2016	HbAA	0	0	0	0, 0, 0
SPT17075	Navrongo	2016	HbAA	0	0	0	0, 0, 0
SPT17076	Navrongo	2016	HbAA	0	0	0	0, 0, 0
SPT17077	Kologo	2016	HbAA	0	0	1	0, 0, 1
SPT17078	Navrongo	2016	HbAS	0	0	1	0, 0, 1
SPT17079	Kandiga	2016	HbAA	0	0	0	0, 0, 0
SPT19487	Navrongo	2017	NA	0	0	0	0, 0, 0
SPT19489	Kayoro	2017	NA	0	0	0	0, 0, 0
SPT19492	Chiana	2017	NA	0	0	0	0, 0, 0
SPT19493	Chiana	2017	NA	0	0	0	0, 0, 0
SPT19494	Kayoro	2017	NA	0	0	0	0, 0, 0
SPT19495	Naaga	2017	NA	0	0	0	0, 0, 0
SPT19496	Chiana	2017	NA	0	0	0	0, 0, 0
SPT19498	Chiana	2017	NA	0	0	0	0, 0, 0
SPT19499	Kayoro	2017	NA	0	0	0	0, 0, 0
SPT19500	Kandiga	2017	NA	0	0	0	0, 0, 0
SPT19503	Navrongo	2017	NA	0	0	0	0, 0, 0
SPT19505	Naaga	2017	NA	0	0	0	0, 0, 0
SPT19506	Kayoro	2017	NA	2	2	missing	missing
SPT19510	Chiana	2017	NA	0	0	0	0, 0, 0
SPT19512	Kandiga	2017	NA	0	0	0	0, 0, 0
SPT19514	Kayoro	2017	NA	0	0	0	0, 0, 0
SPT19517	Naaga	2017	NA	0	0	0	0, 0, 0
SPT19521	Kayoro	2017	NA	0	0	0	0, 0, 0
SPT19524	Kandiga	2017	NA	0	0	0	0, 0, 0
SPT19525	Navrongo	2017	NA	0	0	0	0, 0, 0
SPT19527	Kayoro	2017	NA	0	0	0	0, 0, 0
SPT19529	Bonia	2017	NA	0	0	0	0, 0, 0
SPT19530	Navrongo	2017	HbAC	0	0	0	0, 0, 0
SPT19532	Kayoro	2017	NA	0	0	missing	missing
SPT19533	Chiana	2017	NA	0	0	0	0, 0, 0
SPT19539	Kayoro	2017	NA	0	0	0	0, 0, 0
SPT19540	Naaga	2017	NA	0	0	0	0, 0, 0
SPT19542	Navrongo	2017	NA	0	0	0	0, 0, 0
SPT19547	Kandiga	2017	NA	0	0	0	0, 0, 0
SPT19548	Kandiga	2017	NA	0	0	missing	missing
SPT19549	Kayoro	2017	NA	0	0	0	0, 0, 0
SPT19550	Navrongo	2017	NA	0	0	0	0, 0, 0
SPT19558	Chiana	2017	HbAA	0	0	0	0, 0, 0
SPT19559	Kayoro	2017	NA	0	0	0	0, 0, 0
SPT19564	Naaga	2017	NA	0	0	0	0, 0, 0
SPT19565	Naaga	2017	NA	0	0	0	0, 0, 0
SPT19567	Bonia	2017	NA	0	0	0	0, 0, 0
SPT19569	Navrongo	2017	NA	0	0	0	0, 0, 0
SPT19573	Bonia	2017	NA	0	0	0	0, 0, 0
SPT19581	Navrongo	2017	NA	0	0	0	0, 0, 0
SPT19582	Chiana	2017	NA	0	0	0	0, 0, 0
SPT19587	Chiana	2017	NA	0	0	0	0, 0, 0
SPT19588	Navrongo	2017	NA	0	0	0	0, 0, 0
SPT19589	Kayoro	2017	NA	0	0	missing	missing
SPT19593	Chiana	2017	NA	0	0	0	0, 0, 0
SPT19594	Bonia	2017	NA	0	0	0	0, 0, 0
SPT19595	Kayoro	2017	NA	0	0	missing	missing
SPT19597	Kayoro	2017	NA	0	0	0	0, 0, 0
SPT19600	Bonia	2017	NA	0	0	0	0, 0, 0
SPT19601	Kandiga	2017	NA	0	0	1	0, 0, 1
SPT19602	Kayoro	2017	NA	0	0	0	0, 0, 0
SPT19603	Naaga	2017	NA	0	0	0	0, 0, 0
SPT19604	Kandiga	2017	NA	0	0	0	0, 0, 0
SPT19606	Kayoro	2017	NA	0	0	0	0, 0, 0
SPT19607	Chiana	2017	NA	0	0	0	0, 0, 0
SPT19610	Bonia	2017	NA	0	0	0	0, 0, 0
SPT19612	Kandiga	2017	NA	0	0	0	0, 0, 0
SPT19613	Kayoro	2017	NA	0	0	0	0, 0, 0
SPT19614	Chiana	2017	NA	0	0	0	0, 0, 0
SPT19616	Bonia	2017	NA	1	1	0	1, 1, 0
SPT19618	Chiana	2017	NA	0	0	0	0, 0, 0
SPT19621	Navrongo	2017	NA	0	0	0	0, 0, 0
SPT19627	Navrongo	2017	NA	0	0	missing	missing
SPT19629	Chiana	2017	NA	0	0	0	0, 0, 0
SPT19631	Chiana	2017	NA	0	0	0	0, 0, 0
SPT19636	Naaga	2017	NA	0	0	0	0, 0, 0
SPT19637	Chiana	2017	NA	0	0	0	0, 0, 0
SPT19641	Naaga	2017	NA	0	0	0	0, 0, 0
SPT19645	Chiana	2017	NA	0	0	0	0, 0, 0
SPT19646	Chiana	2017	NA	0	0	0	0, 0, 0
SPT19649	Bonia	2017	NA	0	0	0	0, 0, 0
SPT19656	Kayoro	2017	NA	0	0	0	0, 0, 0
SPT19657	Navrongo	2017	HbAA	0	0	0	0, 0, 0
SPT19658	Bonia	2017	NA	0	0	0	0, 0, 0
SPT19659	Kandiga	2017	NA	0	0	0	0, 0, 0
SPT19660	Navrongo	2017	NA	0	0	0	0, 0, 0
SPT19665	Chiana	2017	NA	0	0	0	0, 0, 0
SPT19668	Chiana	2017	NA	0	0	missing	missing
SPT19673	Bonia	2017	NA	0	0	0	0, 0, 0
SPT19677	Kandiga	2017	NA	0	0	missing	missing
SPT19678	Navrongo	2017	NA	0	0	0	0, 0, 0
SPT19679	Kayoro	2017	NA	0	0	0	0, 0, 0
SPT19680	Naaga	2017	NA	0	0	0	0, 0, 0
SPT19681	Kayoro	2017	NA	0	0	0	0, 0, 0
SPT19682	Naaga	2017	NA	0	0	0	0, 0, 0
SPT19685	Kayoro	2017	NA	0	0	0	0, 0, 0
SPT19689	Naaga	2017	HbAA	0	0	0	0, 0, 0
SPT19691	Kayoro	2017	NA	0	0	0	0, 0, 0
SPT19692	Chiana	2017	NA	0	0	0	0, 0, 0
SPT19693	Chiana	2017	NA	0	0	0	0, 0, 0
SPT19694	Naaga	2017	NA	1	1	2	1, 1, 2
SPT19696	Kayoro	2017	NA	0	0	0	0, 0, 0
SPT19699	Chiana	2017	NA	0	0	0	0, 0, 0
SPT19701	Kayoro	2017	NA	0	0	0	0, 0, 0
SPT19704	Navrongo	2017	NA	0	0	0	0, 0, 0
SPT19706	Bonia	2017	NA	2	2	0	2, 2, 0
SPT19708	Kandiga	2017	NA	0	0	0	0, 0, 0
SPT19712	Navrongo	2017	NA	0	0	0	0, 0, 0
SPT19715	Kandiga	2017	NA	0	0	0	0, 0, 0
SPT19716	Kandiga	2017	NA	0	0	0	0, 0, 0
SPT19718	Kandiga	2017	NA	1	1	0	1, 1, 0
SPT19720	Kandiga	2017	NA	0	0	0	0, 0, 0
SPT19721	Kayoro	2017	NA	0	0	0	0, 0, 0
SPT19728	Chiana	2017	NA	2	2	0	2, 2, 0
SPT19729	Kayoro	2017	NA	0	0	0	0, 0, 0
SPT19733	Navrongo	2017	NA	0	0	0	0, 0, 0
SPT19742	Navrongo	2017	NA	0	0	0	0, 0, 0
SPT19743	Naaga	2017	NA	0	0	0	0, 0, 0
SPT19746	Kandiga	2017	NA	0	0	1	0, 0, 1
SPT19749	Chiana	2017	NA	0	0	0	0, 0, 0
SPT19753	Kayoro	2017	NA	0	0	0	0, 0, 0
SPT19755	Chiana	2017	NA	0	0	0	0, 0, 0
SPT19756	Kayoro	2017	NA	0	0	0	0, 0, 0
SPT19757	Kandiga	2017	NA	0	0	0	0, 0, 0
SPT19763	Navrongo	2017	NA	0	0	0	0, 0, 0
SPT19764	Chiana	2017	NA	1	0	0	1, 0, 0
SPT19765	Kandiga	2017	NA	0	0	0	0, 0, 0
SPT19766	Chiana	2017	HbAA	0	0	0	0, 0, 0
SPT19767	Navrongo	2017	NA	0	0	0	0, 0, 0
SPT19768	Naaga	2017	NA	0	0	0	0, 0, 0
SPT19772	Navrongo	2017	NA	0	0	0	0, 0, 0
SPT19774	Chiana	2017	NA	0	0	0	0, 0, 0
SPT19782	Navrongo	2017	NA	0	0	0	0, 0, 0
SPT19789	Chiana	2017	NA	0	0	0	0, 0, 0
SPT19790	Naaga	2017	NA	0	0	0	0, 0, 0
SPT19791	Naaga	2017	NA	0	0	0	0, 0, 0
SPT19792	Kayoro	2017	NA	0	0	0	0, 0, 0
SPT19811	Chiana	2017	NA	0	0	0	0, 0, 0
SPT19821	Chiana	2017	NA	0	0	0	0, 0, 0
SPT19824	Navrongo	2017	NA	0	0	0	0, 0, 0
SPT19832	Naaga	2017	NA	0	0	0	0, 0, 0
SPT19835	Navrongo	2017	NA	0	0	0	0, 0, 0
SPT19840	Chiana	2017	NA	0	0	0	0, 0, 0
SPT19841	Kayoro	2017	NA	0	0	0	0, 0, 0
SPT19842	Chiana	2017	NA	0	0	0	0, 0, 0
SPT19843	Naaga	2017	NA	0	0	0	0, 0, 0
SPT19845	Kayoro	2017	NA	0	0	0	0, 0, 0
SPT19846	Naaga	2017	NA	0	0	0	0, 0, 0
SPT19847	Chiana	2017	NA	0	0	0	0, 0, 0
SPT19850	Chiana	2017	NA	0	0	0	0, 0, 0
SPT19851	Kayoro	2017	NA	0	0	0	0, 0, 0
SPT19854	Chiana	2017	NA	0	0	0	0, 0, 0
SPT19855	Kayoro	2017	NA	0	0	0	0, 0, 0
SPT19856	Naaga	2017	NA	0	0	0	0, 0, 0
SPT19857	Chiana	2017	NA	0	0	0	0, 0, 0
SPT19859	Naaga	2017	NA	0	0	0	0, 0, 0
SPT19860	Kandiga	2017	NA	0	0	missing	missing
SPT19863	Kayoro	2017	HbAA	0	0	0	0, 0, 0
SPT19864	Naaga	2017	HbAC	0	0	0	0, 0, 0
SPT19865	Kologo	2017	HbAA	0	0	0	0, 0, 0
SPT19867	Bonia	2017	HbAA	0	0	0	0, 0, 0
SPT19868	Navrongo	2017	HbAC	0	0	0	0, 0, 0
SPT19869	Navrongo	2017	HbAA	0	0	0	0, 0, 0
SPT19870	Navrongo	2017	HbAA	0	0	0	0, 0, 0
SPT19871	Navrongo	2017	HbAC	0	0	0	0, 0, 0
SPT19872	Navrongo	2017	HbAC	0	0	0	0, 0, 0
SPT19874	Kayoro	2017	HbAC	0	0	0	0, 0, 0
SPT19875	Kologo	2017	HbAA	0	0	0	0, 0, 0
SPT19876	Chiana	2017	HbAA	0	0	0	0, 0, 0
SPT19880	Navrongo	2017	HbAA	2	2	2	2, 2, 2
SPT19882	Kayoro	2017	HbAA	0	0	0	0, 0, 0
SPT19883	Chiana	2017	HbAA	0	0	0	0, 0, 0
SPT19884	Kologo	2017	HbAA	0	0	0	0, 0, 0
SPT19886	Kandiga	2017	NA	0	0	0	0, 0, 0
SPT19888	Navrongo	2017	HbAA	0	0	0	0, 0, 0
SPT19889	Bonia	2017	HbAC	0	0	0	0, 0, 0
SPT19890	Kayoro	2017	HbAA	0	0	0	0, 0, 0
SPT19891	Bonia	2017	HbAA	0	0	1	0, 0, 1
SPT19892	Naaga	2017	HbAA	0	0	0	0, 0, 0
SPT19893	Kandiga	2017	HbAC	0	0	0	0, 0, 0
SPT19895	Kayoro	2017	HbAS	0	0	0	0, 0, 0
SPT19896	Bonia	2017	HbAA	0	0	0	0, 0, 0
SPT19897	Naaga	2017	HbAA	0	0	0	0, 0, 0
SPT19899	Chiana	2017	HbAA	0	0	0	0, 0, 0
SPT19902	Kandiga	2017	HbAC	0	0	0	0, 0, 0
SPT19903	Bonia	2017	HbAC	0	0	0	0, 0, 0
SPT19905	Bonia	2017	HbAA	0	0	0	0, 0, 0
SPT19906	Naaga	2017	HbAA	0	0	0	0, 0, 0
SPT19907	Chiana	2017	HbAA	0	0	0	0, 0, 0
SPT19908	Kayoro	2017	HbAA	0	0	0	0, 0, 0
SPT19909	Chiana	2017	HbAA	0	0	0	0, 0, 0
SPT19910	Navrongo	2017	HbAA	0	0	0	0, 0, 0
SPT19914	Navrongo	2017	HbAA	0	0	0	0, 0, 0
SPT19919	Chiana	2017	HbAA	0	0	0	0, 0, 0
SPT19920	Navrongo	2017	HbAA	0	0	0	0, 0, 0
SPT19921	Navrongo	2017	HbAC	0	0	0	0, 0, 0
SPT19922	Navrongo	2017	HbAA	0	0	0	0, 0, 0
SPT19924	Chiana	2017	NA	0	0	0	0, 0, 0
SPT19925	Bonia	2017	HbCC	0	0	1	0, 0, 1
SPT19927	Chiana	2017	HbAC	0	0	0	0, 0, 0
SPT19928	Naaga	2017	HbAA	0	0	0	0, 0, 0
SPT19929	Chiana	2017	HbAA	0	0	0	0, 0, 0
SPT19930	Navrongo	2017	HbAA	0	0	0	0, 0, 0
SPT19931	Navrongo	2017	HbAC	0	0	0	0, 0, 0
SPT19932	Naaga	2017	HbAA	0	0	0	0, 0, 0
SPT19935	Chiana	2017	HbAA	0	0	0	0, 0, 0
SPT19936	Navrongo	2017	HbAA	0	0	0	0, 0, 0
SPT19938	Bonia	2017	NA	0	0	0	0, 0, 0
SPT19939	Chiana	2017	HbAA	0	0	0	0, 0, 0
SPT19940	Chiana	2017	HbAC	0	0	2	0, 0, 2
SPT19941	Chiana	2017	HbAA	0	0	0	0, 0, 0
SPT19943	Navrongo	2017	HbAA	0	0	0	0, 0, 0
SPT19944	Chiana	2017	HbAA	0	0	0	0, 0, 0
SPT19945	Chiana	2017	HbAA	0	0	0	0, 0, 0
SPT19946	Chiana	2017	HbAC	0	0	0	0, 0, 0
SPT19947	Navrongo	2017	HbAC	0	0	0	0, 0, 0
SPT19949	Navrongo	2017	HbAA	0	0	0	0, 0, 0
SPT19950	Chiana	2017	HbAA	0	0	0	0, 0, 0
SPT19951	Navrongo	2017	HbAC	0	0	0	0, 0, 0
SPT19952	Navrongo	2017	HbAC	0	0	0	0, 0, 0
SPT19953	Navrongo	2017	HbAA	0	0	0	0, 0, 0
SPT19954	Navrongo	2017	HbAC	0	0	0	0, 0, 0
SPT19955	Naaga	2017	HbAA	0	0	0	0, 0, 0
SPT19956	Bonia	2017	HbAA	0	0	0	0, 0, 0
SPT19957	Chiana	2017	HbAA	0	0	0	0, 0, 0
SPT19959	Navrongo	2017	HbAA	0	0	0	0, 0, 0
SPT19960	Bonia	2017	HbAA	0	0	0	0, 0, 0
SPT19961	Navrongo	2017	HbAA	0	0	0	0, 0, 0
SPT19962	Navrongo	2017	HbAA	0	0	0	0, 0, 0
SPT19963	Bonia	2017	HbAC	0	0	0	0, 0, 0
SPT19964	Navrongo	2017	HbAA	0	0	0	0, 0, 0
SPT19966	Navrongo	2017	HbAA	0	0	0	0, 0, 0
SPT19967	Bonia	2017	HbAA	0	0	0	0, 0, 0
SPT19968	Navrongo	2017	HbAA	0	0	0	0, 0, 0
SPT19969	Kologo	2017	HbAC	0	0	0	0, 0, 0
SPT19970	Naaga	2017	HbAA	0	2	0	0, 2, 0
SPT19971	Navrongo	2017	HbAA	0	0	0	0, 0, 0
SPT19972	Naaga	2017	HbAA	0	0	0	0, 0, 0
SPT19973	Chiana	2017	HbAA	0	0	0	0, 0, 0
SPT19974	Chiana	2017	HbAA	0	0	0	0, 0, 0
SPT19976	Navrongo	2017	HbAA	2	0	0	2, 0, 0
SPT19977	Navrongo	2017	HbAA	2	2	0	2, 2, 0
SPT19979	Chiana	2017	HbAA	0	0	0	0, 0, 0
SPT19980	Chiana	2017	HbAA	0	0	0	0, 0, 0
SPT19981	Chiana	2017	HbAA	2	0	0	2, 0, 0
SPT19983	Bonia	2017	HbAC	0	0	0	0, 0, 0
SPT19985	Navrongo	2017	HbAA	0	0	0	0, 0, 0
SPT19987	Chiana	2017	HbAA	0	0	0	0, 0, 0
SPT19988	Kologo	2017	HbAA	0	0	0	0, 0, 0
SPT19990	Navrongo	2017	HbAC	0	0	0	0, 0, 0
SPT19991	Naaga	2017	HbAA	0	0	0	0, 0, 0
SPT19992	Chiana	2017	HbAA	0	0	0	0, 0, 0
SPT19995	Navrongo	2017	HbAA	0	0	2	0, 0, 2
SPT19996	Bonia	2017	HbAA	0	0	0	0, 0, 0
SPT19997	Chiana	2017	HbAA	0	0	0	0, 0, 0
SPT19998	Kologo	2017	HbCC	0	0	0	0, 0, 0
SPT19999	Navrongo	2017	HbAA	0	0	0	0, 0, 0
SPT20000	Chiana	2017	HbAA	0	0	0	0, 0, 0
SPT20001	Navrongo	2017	HbAC	0	0	0	0, 0, 0
SPT20002	Chiana	2017	HbAA	0	0	0	0, 0, 0
SPT20003	Bonia	2017	HbAA	0	0	0	0, 0, 0
SPT20005	Bonia	2017	HbAA	0	0	0	0, 0, 0
SPT20006	Navrongo	2017	HbAA	0	0	0	0, 0, 0
SPT20007	Navrongo	2017	HbAA	0	0	0	0, 0, 0
SPT20008	Naaga	2017	HbAA	0	0	0	0, 0, 0
SPT20009	Navrongo	2017	HbAC	0	0	0	0, 0, 0
SPT20011	Chiana	2017	HbAA	0	0	0	0, 0, 0
SPT20012	Navrongo	2017	HbAA	0	0	0	0, 0, 0
SPT20013	Navrongo	2017	HbAA	0	0	0	0, 0, 0
SPT20014	Chiana	2017	HbAA	0	0	0	0, 0, 0
SPT20015	Navrongo	2017	HbAC	0	0	0	0, 0, 0
SPT20016	Naaga	2017	HbAA	0	0	0	0, 0, 0
SPT20019	Navrongo	2017	HbAA	0	0	missing	missing
SPT20020	Bonia	2017	HbAC	0	0	0	0, 0, 0
SPT20025	Bonia	2017	HbAA	0	0	0	0, 0, 0
SPT20026	Bonia	2017	HbAC	0	0	0	0, 0, 0
SPT20028	Navrongo	2017	HbAA	0	0	0	0, 0, 0
SPT20029	Navrongo	2017	HbAA	0	0	0	0, 0, 0
SPT20030	Chiana	2017	HbAC	0	0	0	0, 0, 0
SPT20031	Navrongo	2017	HbAA	0	0	0	0, 0, 0
SPT20032	Navrongo	2017	HbAC	0	0	0	0, 0, 0
SPT20036	Navrongo	2017	HbAC	0	0	0	0, 0, 0
SPT20037	Navrongo	2017	NA	0	0	0	0, 0, 0
SPT20038	Navrongo	2017	HbAA	0	0	0	0, 0, 0
SPT20040	Naaga	2017	HbAA	0	0	0	0, 0, 0
SPT20042	Chiana	2017	HbAA	0	0	0	0, 0, 0
SPT20043	Chiana	2017	HbAA	0	0	1	0, 0, 1
SPT20044	Naaga	2017	HbAA	0	0	0	0, 0, 0
SPT20045	Chiana	2017	HbAA	0	0	0	0, 0, 0
SPT20490	Kandiga	2017	NA	0	0	0	0, 0, 0
SPT20491	Bonia	2017	NA	0	0	0	0, 0, 0
SPT20494	Bonia	2017	NA	0	0	0	0, 0, 0
SPT20495	Bonia	2017	NA	0	0	0	0, 0, 0
SPT20498	Kandiga	2017	NA	0	0	missing	missing
SPT20499	Naaga	2017	NA	0	0	0	0, 0, 0
SPT20507	Bonia	2017	NA	0	0	0	0, 0, 0
SPT20509	Bonia	2017	NA	0	0	0	0, 0, 0
SPT20510	Bonia	2017	NA	0	0	0	0, 0, 0
SPT20519	Navrongo	2017	NA	0	0	0	0, 0, 0
SPT20526	Navrongo	2017	NA	0	0	0	0, 0, 0
SPT20532	Chiana	2017	NA	0	0	0	0, 0, 0
SPT20533	Navrongo	2017	NA	0	0	0	0, 0, 0
SPT20537	Navrongo	2017	NA	0	0	0	0, 0, 0
SPT20541	Chiana	2017	NA	0	0	0	0, 0, 0
SPT20546	Chiana	2017	NA	0	0	1	0, 0, 1
SPT20550	Navrongo	2017	NA	0	0	0	0, 0, 0
SPT20556	Navrongo	2017	NA	0	0	0	0, 0, 0
SPT20557	Chiana	2017	NA	0	0	0	0, 0, 0
SPT20562	Naaga	2017	NA	0	0	0	0, 0, 0
SPT20563	Navrongo	2017	NA	0	0	0	0, 0, 0
SPT20565	Chiana	2017	NA	0	0	0	0, 0, 0
SPT20569	Chiana	2017	NA	0	0	0	0, 0, 0
SPT21249	Kandiga	2017	HbAC	0	0	0	0, 0, 0
SPT21250	Kayoro	2017	HbAC	0	0	0	0, 0, 0
SPT21251	Navrongo	2017	HbAC	1	0	1	1, 0, 1
SPT21255	Bonia	2017	HbAA	0	0	0	0, 0, 0
SPT21261	Naaga	2017	HbAA	2	2	0	2, 2, 0
SPT21270	Kandiga	2017	HbAC	0	0	0	0, 0, 0
SPT21277	Naaga	2017	HbAA	0	0	0	0, 0, 0
SPT21278	Chiana	2017	HbAC	0	0	0	0, 0, 0
SPT21279	Naaga	2017	HbAA	0	0	0	0, 0, 0
SPT21281	Naaga	2017	HbAC	0	0	0	0, 0, 0
SPT21283	Naaga	2017	HbAA	0	0	0	0, 0, 0
SPT21284	Naaga	2017	HbAC	0	0	0	0, 0, 0
SPT21294	Navrongo	2017	HbAA	0	0	0	0, 0, 0
SPT21295	Naaga	2017	HbAA	0	0	0	0, 0, 0
SPT21300	Bonia	2017	HbAA	0	0	0	0, 0, 0
SPT21302	Kandiga	2017	HbAA	0	0	0	0, 0, 0
SPT21305	Kayoro	2017	HbAS	0	0	0	0, 0, 0
SPT21306	Kayoro	2017	HbAC	0	0	0	0, 0, 0
SPT21309	Chiana	2017	HbAC	0	0	0	0, 0, 0
SPT21319	Naaga	2017	HbAA	0	0	0	0, 0, 0
SPT21321	Naaga	2017	HbAA	0	0	0	0, 0, 0
SPT21322	Bonia	2017	HbAA	0	0	0	0, 0, 0
SPT21323	Navrongo	2017	HbAA	0	0	0	0, 0, 0
SPT21324	Kandiga	2017	HbAA	0	0	missing	missing
SPT21326	Kandiga	2017	HbAA	0	0	0	0, 0, 0
SPT21331	Chiana	2017	HbAA	0	0	0	0, 0, 0
SPT21979	Chiana	2017	HbAA	0	0	missing	missing
SPT22407	Bonia	2017	HbAA	0	0	0	0, 0, 0
SPT22410	Bonia	2017	HbAC	0	0	0	0, 0, 0
SPT22415	Naaga	2017	HbAC	0	1	1	0, 1, 1
SPT22416	Bonia	2017	HbAA	0	0	0	0, 0, 0
SPT22422	Kandiga	2017	HbAA	0	0	0	0, 0, 0
SPT22438	Kandiga	2017	HbAC	0	0	0	0, 0, 0
SPT22441	Kandiga	2017	HbAA	1	1	1	1, 1, 1
SPT22445	Kandiga	2017	HbAA	0	0	0	0, 0, 0
SPT22447	Naaga	2017	HbAA	0	0	0	0, 0, 0
SPT22449	Naaga	2017	HbAA	0	0	0	0, 0, 0
SPT22456	Bonia	2017	HbAA	0	0	0	0, 0, 0
SPT22457	Kandiga	2017	HbAA	0	0	0	0, 0, 0
SPT22467	Naaga	2017	HbAA	0	0	0	0, 0, 0
SPT22469	Bonia	2017	HbCC	0	0	0	0, 0, 0
SPT22471	Bonia	2017	HbAA	0	0	0	0, 0, 0
SPT22474	Kandiga	2017	HbAA	0	2	0	0, 2, 0
SPT22480	Naaga	2017	HbAA	0	0	0	0, 0, 0
SPT22485	Bonia	2017	HbAS	2	2	0	2, 2, 0
SPT22489	Bonia	2017	HbAA	0	0	0	0, 0, 0
SPT22500	Bonia	2017	HbAA	0	2	2	0, 2, 2
SPT22503	Naaga	2017	HbAA	0	0	0	0, 0, 0
SPT22509	Bonia	2017	HbAA	0	0	0	0, 0, 0
SPT22510	Bonia	2017	HbAS	0	0	0	0, 0, 0
SPT22511	Kayoro	2017	HbAA	0	0	0	0, 0, 0
SPT22518	Naaga	2017	HbAC	0	0	0	0, 0, 0
SPT22520	Bonia	2017	HbAA	0	0	0	0, 0, 0
SPT22525	Kandiga	2017	HbAA	0	0	0	0, 0, 0
SPT22526	Kandiga	2017	HbAC	0	0	0	0, 0, 0
SPT22527	Kandiga	2017	HbAA	0	0	0	0, 0, 0
SPT22529	Kandiga	2017	HbAA	0	0	0	0, 0, 0
SPT22536	Naaga	2017	HbAA	0	0	0	0, 0, 0
SPT22539	Naaga	2017	HbAA	0	0	0	0, 0, 0
SPT22545	Naaga	2017	HbAA	0	0	0	0, 0, 0
SPT22547	Naaga	2017	HbAA	0	0	0	0, 0, 0
SPT22551	Naaga	2017	HbAC	0	0	0	0, 0, 0
SPT22552	Bonia	2017	HbAC	0	0	0	0, 0, 0
SPT22553	Bonia	2017	HbAA	0	0	0	0, 0, 0
SPT22554	Kandiga	2017	HbAA	0	0	0	0, 0, 0
SPT22555	Bonia	2017	HbAA	0	0	0	0, 0, 0
SPT22556	Bonia	2017	HbAA	0	0	0	0, 0, 0
SPT22558	Bonia	2017	HbAS	2	2	2	2, 2, 2
SPT22559	Kandiga	2017	HbAA	0	0	1	0, 0, 1
SPT22562	Bonia	2017	HbAA	0	0	2	0, 0, 2
SPT22565	Kayoro	2017	HbAA	0	0	1	0, 0, 1
SPT22566	Kandiga	2017	HbAA	0	0	0	0, 0, 0
SPT22567	Naaga	2017	HbAA	0	0	0	0, 0, 0
SPT22568	Bonia	2017	HbAC	1	2	1	1, 2, 1
SPT22570	Kayoro	2017	HbAA	0	0	0	0, 0, 0
SPT22571	Bonia	2017	HbAA	0	0	0	0, 0, 0
SPT22572	Bonia	2017	HbAA	0	0	0	0, 0, 0
SPT22574	Naaga	2017	HbAC	0	0	0	0, 0, 0
SPT22575	Naaga	2017	HbAA	0	0	0	0, 0, 0
SPT22577	Bonia	2017	HbAA	0	0	0	0, 0, 0
SPT22578	Kandiga	2017	HbAC	0	0	0	0, 0, 0
SPT22580	Bonia	2017	HbAA	0	0	0	0, 0, 0
SPT22584	Bonia	2017	HbAC	0	0	0	0, 0, 0
SPT22587	Bonia	2017	HbAC	0	0	0	0, 0, 0
SPT22588	Kandiga	2017	HbAA	0	0	0	0, 0, 0
SPT22591	Naaga	2017	HbAA	0	0	0	0, 0, 0
SPT22592	Kandiga	2017	HbAC	0	0	0	0, 0, 0
SPT22593	Naaga	2017	HbAA	0	0	0	0, 0, 0
SPT22594	Bonia	2017	HbAA	0	0	0	0, 0, 0
SPT22598	Bonia	2017	HbAA	0	0	0	0, 0, 0
SPT22600	Kandiga	2017	HbAA	2	2	2	2, 2, 2
SPT22605	Bonia	2017	HbAC	0	0	0	0, 0, 0
SPT22606	Naaga	2017	HbAA	0	0	1	0, 0, 1
SPT22607	Naaga	2017	HbAA	0	0	0	0, 0, 0
SPT22608	Bonia	2017	HbAA	0	0	0	0, 0, 0
SPT22610	Naaga	2017	HbAA	0	1	0	0, 1, 0
SPT22612	Kandiga	2017	HbAC	0	0	0	0, 0, 0
SPT22613	Kandiga	2017	HbAA	0	0	1	0, 0, 1
SPT22615	Naaga	2017	HbAC	0	0	0	0, 0, 0
SPT22616	Naaga	2017	HbAA	0	0	0	0, 0, 0
SPT22617	Kayoro	2017	HbAA	0	0	0	0, 0, 0
SPT22619	Bonia	2017	HbAC	1	1	0	1, 1, 0
SPT22620	Naaga	2017	HbAS	2	2	0	2, 2, 0
SPT22621	Naaga	2017	HbAA	0	0	0	0, 0, 0
SPT22628	Bonia	2017	HbAA	0	0	missing	missing
SPT22634	Bonia	2017	HbAA	0	0	0	0, 0, 0
SPT22637	Kandiga	2017	HbAA	0	0	0	0, 0, 0
SPT22638	Naaga	2017	HbAC	0	0	0	0, 0, 0
SPT22640	Bonia	2017	HbAA	0	0	0	0, 0, 0
SPT22642	Bonia	2017	HbAC	0	0	0	0, 0, 0
SPT22649	Naaga	2017	HbAC	0	0	0	0, 0, 0
SPT26833	Kayoro	2017	HbAA	0	0	0	0, 0, 0
SPT26835	Kayoro	2017	HbAA	0	0	1	0, 0, 1
SPT26837	Kayoro	2017	HbAA	0	0	0	0, 0, 0
SPT26846	Kayoro	2017	HbAC	0	0	0	0, 0, 0
SPT26847	Kayoro	2017	HbAA	0	0	0	0, 0, 0
SPT26849	Kayoro	2017	HbAA	0	0	0	0, 0, 0
SPT26853	Kayoro	2017	NA	0	0	0	0, 0, 0
SPT26857	Kayoro	2017	HbAS	0	0	0	0, 0, 0
SPT26859	Bonia	2017	HbAA	0	0	0	0, 0, 0
SPT26860	Bonia	2017	HbAA	2	2	2	2, 2, 2
SPT26861	Bonia	2017	HbAA	0	0	0	0, 0, 0
SPT26862	Bonia	2017	HbAA	0	0	0	0, 0, 0
SPT26864	Bonia	2017	HbAA	0	0	0	0, 0, 0
SPT26865	Bonia	2017	HbAC	0	0	1	0, 0, 1
SPT26866	Bonia	2017	HbAA	0	0	0	0, 0, 0
SPT26867	Bonia	2017	HbAA	0	2	2	0, 2, 2
SPT26868	Bonia	2017	HbAA	0	0	0	0, 0, 0
SPT26870	Bonia	2017	HbAA	0	0	0	0, 0, 0
SPT26874	Bonia	2017	HbAA	0	0	0	0, 0, 0
SPT26875	Bonia	2017	HbAC	0	0	0	0, 0, 0
SPT26877	Bonia	2017	HbAC	1	0	0	1, 0, 0
SPT26878	Bonia	2017	HbAA	0	0	0	0, 0, 0
SPT26879	Bonia	2017	HbAA	0	0	0	0, 0, 0
SPT26883	Bonia	2017	HbAA	0	0	0	0, 0, 0
SPT26884	Bonia	2017	HbAA	0	0	0	0, 0, 0
SPT26885	Bonia	2017	HbAC	0	0	0	0, 0, 0
SPT26886	Bonia	2017	HbAA	0	0	0	0, 0, 0
SPT26888	Bonia	2017	HbAA	0	0	0	0, 0, 0
SPT26889	Bonia	2017	HbSC	2	2	2	2, 2, 2
SPT26891	Bonia	2017	HbAA	0	0	missing	missing
SPT26892	Bonia	2017	HbAA	0	0	2	0, 0, 2
SPT26894	Bonia	2017	HbAC	0	0	0	0, 0, 0
SPT26895	Bonia	2017	HbAA	0	0	0	0, 0, 0
SPT26897	Bonia	2017	HbAA	0	0	0	0, 0, 0
SPT26899	Bonia	2017	HbAA	0	0	0	0, 0, 0
SPT26900	Bonia	2017	HbAA	0	0	0	0, 0, 0
SPT26904	Bonia	2017	HbAA	0	0	0	0, 0, 0
SPT26906	Bonia	2017	HbAA	0	0	0	0, 0, 0
SPT26907	Bonia	2017	HbAA	0	0	0	0, 0, 0
SPT26908	Bonia	2017	HbAA	0	0	missing	missing
SPT26909	Bonia	2017	HbAA	0	0	0	0, 0, 0
SPT26910	Bonia	2017	HbAA	0	0	0	0, 0, 0
SPT26911	Bonia	2017	HbAC	0	0	0	0, 0, 0
SPT26915	Bonia	2017	HbAA	0	0	0	0, 0, 0
SPT26918	Bonia	2017	HbAA	0	0	0	0, 0, 0
SPT26919	Bonia	2017	HbAA	0	0	0	0, 0, 0
SPT26922	Bonia	2017	HbAC	missing	0	0	missing
SPT26925	Naaga	2017	HbAC	0	0	2	0, 0, 2
SPT26926	Naaga	2017	HbAA	0	0	0	0, 0, 0
SPT26927	Naaga	2017	HbAA	0	0	0	0, 0, 0
SPT26928	Naaga	2017	HbAA	0	0	0	0, 0, 0
SPT26929	Naaga	2017	HbAA	0	0	0	0, 0, 0
SPT26931	Naaga	2017	HbAC	0	0	0	0, 0, 0
SPT26932	Naaga	2017	HbAA	0	0	0	0, 0, 0
SPT26935	Naaga	2017	HbAA	0	0	1	0, 0, 1
SPT26936	Naaga	2017	HbAC	0	0	0	0, 0, 0
SPT26937	Naaga	2017	HbAC	0	0	0	0, 0, 0
SPT26938	Naaga	2017	HbAA	0	0	0	0, 0, 0
SPT26939	Naaga	2017	HbAA	2	2	1	2, 2, 1
SPT26940	Naaga	2017	HbAA	0	0	0	0, 0, 0
SPT26942	Naaga	2017	HbAA	2	2	0	2, 2, 0
SPT26943	Naaga	2017	HbAA	0	0	2	0, 0, 2
SPT26944	Naaga	2017	HbAA	0	0	0	0, 0, 0
SPT26945	Naaga	2017	HbAA	0	0	0	0, 0, 0
SPT26946	Naaga	2017	HbAA	1	0	0	1, 0, 0
SPT26947	Naaga	2017	HbAA	0	0	0	0, 0, 0
SPT26950	Naaga	2017	HbAA	0	0	1	0, 0, 1
SPT26951	Naaga	2017	HbAA	0	0	0	0, 0, 0
SPT26955	Kandiga	2017	HbAA	0	0	0	0, 0, 0
SPT26961	Kandiga	2017	HbAA	0	0	0	0, 0, 0
SPT26963	Kandiga	2017	HbAA	0	0	0	0, 0, 0
SPT26968	Kandiga	2017	HbAC	0	0	0	0, 0, 0
SPT26972	Kandiga	2017	HbAA	0	0	0	0, 0, 0
SPT26973	Kandiga	2017	HbAA	0	0	0	0, 0, 0
SPT26976	Kandiga	2017	HbAA	0	0	0	0, 0, 0
SPT26978	Kandiga	2017	HbAA	0	0	0	0, 0, 0
SPT26979	Kandiga	2017	HbAA	0	0	0	0, 0, 0
SPT34340	Navrongo	2017	HbAA	0	0	0	0, 0, 0
SPT34344	Chiana	2017	HbAA	0	0	0	0, 0, 0
SPT34345	Chiana	2017	HbAA	0	0	0	0, 0, 0
SPT34349	Kayoro	2017	HbAA	0	0	1	0, 0, 1
SPT34352	Kayoro	2017	HbAC	0	0	0	0, 0, 0
SPT34353	Kayoro	2017	NA	0	0	0	0, 0, 0
SPT34355	Kayoro	2017	HbAA	0	0	0	0, 0, 0
SPT34356	Kayoro	2017	HbAA	0	0	0	0, 0, 0
SPT34357	Bonia	2017	HbAA	0	0	0	0, 0, 0
SPT34358	Bonia	2017	HbAC	0	0	1	0, 0, 1
SPT34359	Bonia	2017	HbAA	0	0	0	0, 0, 0
SPT34362	Bonia	2017	HbAC	0	0	0	0, 0, 0
SPT34363	Bonia	2017	HbAA	0	0	0	0, 0, 0
SPT34366	Bonia	2017	HbAC	0	0	0	0, 0, 0
SPT34368	Bonia	2017	HbAA	2	2	1	2, 2, 1
SPT34369	Bonia	2017	HbAA	2	0	2	2, 0, 2
SPT34370	Bonia	2017	HbAA	0	1	1	0, 1, 1
SPT34371	Bonia	2017	HbAC	0	0	0	0, 0, 0
SPT34372	Bonia	2017	HbAA	0	0	0	0, 0, 0
SPT34373	Bonia	2017	HbAC	0	0	0	0, 0, 0
SPT34377	Bonia	2017	HbAA	0	0	0	0, 0, 0
SPT34378	Bonia	2017	HbAA	0	0	0	0, 0, 0
SPT34379	Naaga	2017	HbAA	0	0	0	0, 0, 0
SPT34380	Naaga	2017	HbAA	0	0	1	0, 0, 1
SPT34381	Naaga	2017	HbAA	0	0	1	0, 0, 1
SPT34382	Naaga	2017	HbAA	0	0	0	0, 0, 0
SPT34383	Naaga	2017	HbAA	0	0	0	0, 0, 0
SPT34386	Naaga	2017	HbAA	0	0	0	0, 0, 0
SPT34387	Naaga	2017	HbAS	2	2	2	2, 2, 2
SPT34388	Naaga	2017	HbAA	0	0	0	0, 0, 0
SPT34389	Naaga	2017	NA	0	0	0	0, 0, 0
SPT34390	Naaga	2017	HbAA	0	0	0	0, 0, 0
SPT34391	Naaga	2017	HbAC	0	0	0	0, 0, 0
SPT34393	Naaga	2017	HbAA	0	0	0	0, 0, 0
SPT34394	Naaga	2017	HbAC	0	0	0	0, 0, 0
SPT34395	Naaga	2017	HbAA	0	0	1	0, 0, 1
SPT34396	Naaga	2017	HbAA	0	0	0	0, 0, 0
SPT34398	Kandiga	2017	HbAA	0	0	0	0, 0, 0
SPT34399	Kandiga	2017	HbAA	0	0	0	0, 0, 0
SPT34400	Kandiga	2017	HbAA	0	0	0	0, 0, 0
SPT34402	Kandiga	2017	HbAC	2	2	0	2, 2, 0
SPT34404	Navrongo	2017	HbAC	0	0	0	0, 0, 0
SPT34405	Navrongo	2017	HbAC	0	0	0	0, 0, 0
SPT34406	Navrongo	2017	HbAA	0	0	0	0, 0, 0
SPT34407	Navrongo	2017	HbAA	0	0	0	0, 0, 0
SPT34408	Navrongo	2017	HbAA	0	0	0	0, 0, 0
SPT34410	Navrongo	2017	HbAA	0	0	0	0, 0, 0
SPT34411	Navrongo	2017	HbAA	0	0	missing	missing
SPT34412	Navrongo	2017	HbAA	0	0	0	0, 0, 0
SPT34413	Navrongo	2017	HbAA	0	0	0	0, 0, 0
SPT34414	Navrongo	2017	HbAA	0	0	0	0, 0, 0
SPT34415	Navrongo	2017	HbAA	0	0	0	0, 0, 0
SPT34416	Navrongo	2017	HbAA	0	0	0	0, 0, 0
SPT34417	Navrongo	2017	HbAA	0	0	0	0, 0, 0
SPT34418	Navrongo	2017	NA	0	0	0	0, 0, 0
SPT34420	Navrongo	2017	HbAA	0	0	0	0, 0, 0
SPT34421	Navrongo	2017	HbAA	0	0	0	0, 0, 0
SPT34424	Navrongo	2017	HbAC	0	0	0	0, 0, 0
SPT34426	Navrongo	2017	HbAA	0	0	0	0, 0, 0
SPT34427	Navrongo	2017	HbAS	2	2	2	2, 2, 2
SPT34428	Navrongo	2017	HbAC	0	0	0	0, 0, 0
SPT34429	Navrongo	2017	HbAA	0	0	0	0, 0, 0
SPT34431	Navrongo	2017	HbAA	0	0	0	0, 0, 0
SPT34433	Navrongo	2017	HbAA	0	0	0	0, 0, 0
SPT34434	Navrongo	2017	HbAA	0	0	0	0, 0, 0
SPT34435	Navrongo	2017	HbAC	0	0	0	0, 0, 0
SPT34436	Navrongo	2017	HbAA	0	0	0	0, 0, 0
SPT34437	Navrongo	2017	HbAA	0	0	0	0, 0, 0
SPT34438	Navrongo	2017	HbAA	0	0	0	0, 0, 0
SPT34439	Navrongo	2017	HbAA	0	0	0	0, 0, 0
SPT34440	Navrongo	2017	HbAA	0	0	0	0, 0, 0
SPT34441	Navrongo	2017	HbAA	0	0	0	0, 0, 0
SPT34443	Navrongo	2017	HbAA	0	0	0	0, 0, 0
SPT34444	Navrongo	2017	HbAA	0	0	0	0, 0, 0
SPT34445	Navrongo	2017	HbAA	0	0	0	0, 0, 0
SPT34449	Navrongo	2017	HbAA	0	0	0	0, 0, 0
SPT34450	Navrongo	2017	HbAC	0	0	0	0, 0, 0
SPT34451	Navrongo	2017	HbAA	0	0	0	0, 0, 0
SPT34452	Navrongo	2017	HbAA	0	0	0	0, 0, 0
SPT34453	Navrongo	2017	HbAC	0	0	0	0, 0, 0
SPT34459	Navrongo	2017	HbAA	0	0	0	0, 0, 0
SPT34460	Navrongo	2017	HbAA	0	0	0	0, 0, 0
SPT34461	Navrongo	2017	HbAC	0	0	0	0, 0, 0
SPT34463	Navrongo	2017	HbAA	0	0	0	0, 0, 0
SPT34464	Navrongo	2017	HbAA	0	0	0	0, 0, 0
SPT34465	Navrongo	2017	HbAC	0	0	0	0, 0, 0
SPT34466	Navrongo	2017	HbAC	0	0	0	0, 0, 0
SPT34467	Navrongo	2017	HbAA	0	0	0	0, 0, 0
SPT34468	Navrongo	2017	HbSS	0	0	0	0, 0, 0
SPT34469	Navrongo	2017	HbAA	0	0	0	0, 0, 0
SPT34470	Navrongo	2017	HbAA	0	0	0	0, 0, 0
SPT34471	Navrongo	2017	HbAA	0	0	0	0, 0, 0
SPT34472	Navrongo	2017	HbAC	0	0	0	0, 0, 0
SPT34473	Navrongo	2017	HbAC	0	0	0	0, 0, 0
SPT34474	Navrongo	2017	HbAA	0	0	0	0, 0, 0
SPT34475	Navrongo	2017	HbAA	0	0	0	0, 0, 0
SPT34476	Navrongo	2017	HbAA	0	0	0	0, 0, 0
SPT34479	Kologo	2017	HbAA	0	0	0	0, 0, 0
SPT34480	Kologo	2017	HbAA	0	0	0	0, 0, 0
SPT34481	Kologo	2017	HbAA	0	0	0	0, 0, 0
SPT34482	Kologo	2017	HbAA	0	0	0	0, 0, 0
SPT34484	Kologo	2017	HbAA	0	0	0	0, 0, 0
SPT34485	Kologo	2017	HbAC	0	0	0	0, 0, 0
SPT34486	Kologo	2017	HbAC	0	0	0	0, 0, 0
SPT34487	Kologo	2017	HbAA	0	0	0	0, 0, 0
SPT34489	Kologo	2017	HbAA	2	2	0	2, 2, 0
SPT34490	Kologo	2017	HbAA	0	0	0	0, 0, 0
SPT34491	Kologo	2017	HbAA	0	0	0	0, 0, 0
SPT34492	Kologo	2017	HbAC	0	0	0	0, 0, 0
SPT34493	Kologo	2017	HbAA	0	0	0	0, 0, 0
SPT34494	Kologo	2017	HbAC	0	0	0	0, 0, 0
SPT34495	Kologo	2017	HbAA	0	0	0	0, 0, 0
SPT34496	Kologo	2017	NA	0	0	0	0, 0, 0
SPT34497	Kologo	2017	NA	0	0	0	0, 0, 0
SPT34498	Kologo	2017	NA	0	0	0	0, 0, 0
SPT34499	Kologo	2017	HbAA	0	0	1	0, 0, 1
SPT34500	Kologo	2017	HbAA	0	0	0	0, 0, 0
SPT34501	Kologo	2017	HbAA	0	0	0	0, 0, 0
SPT34502	Kologo	2017	HbAA	0	0	0	0, 0, 0
SPT34503	Kologo	2017	HbCC	0	0	0	0, 0, 0
SPT34504	Kologo	2017	HbAA	0	0	0	0, 0, 0
SPT34507	Kologo	2017	HbAC	0	0	0	0, 0, 0
SPT34508	Kologo	2017	HbAA	0	0	0	0, 0, 0
SPT34509	Kologo	2017	HbAA	0	0	0	0, 0, 0
SPT34510	Kologo	2017	HbAC	0	0	2	0, 0, 2
SPT34512	Kologo	2017	HbAA	0	0	0	0, 0, 0
SPT34513	Kologo	2017	HbAA	0	0	0	0, 0, 0
SPT34514	Kologo	2017	HbAA	0	0	0	0, 0, 0
SPT34515	Kologo	2017	HbAC	0	0	0	0, 0, 0
SPT34517	Kologo	2017	HbAA	0	0	0	0, 0, 0
SPT34518	Kologo	2017	HbAC	0	0	0	0, 0, 0
SPT34519	Kologo	2017	HbAA	2	2	0	2, 2, 0
SPT34520	Kologo	2017	HbAA	0	0	0	0, 0, 0
SPT36041	Kologo	2018	HbAC	0	0	0	0, 0, 0
SPT36045	Naaga	2018	HbAA	0	0	0	0, 0, 0
SPT36050	Naaga	2018	HbAA	0	0	0	0, 0, 0
SPT36051	Kayoro	2018	HbAA	0	0	0	0, 0, 0
SPT36055	Kologo	2018	HbAC	0	0	0	0, 0, 0
SPT36057	Kologo	2018	HbAA	0	0	0	0, 0, 0
SPT36058	Kayoro	2018	HbAC	0	0	0	0, 0, 0
SPT36059	Kayoro	2018	HbAC	0	0	0	0, 0, 0
SPT36060	Kologo	2018	HbAA	0	0	0	0, 0, 0
SPT36061	Kologo	2018	HbAA	0	0	0	0, 0, 0
SPT36066	Kologo	2018	HbAA	0	0	0	0, 0, 0
SPT36069	Kologo	2018	HbAA	0	0	0	0, 0, 0
SPT36072	Chiana	2018	HbAA	0	0	missing	missing
SPT36076	Navrongo	2018	HbAC	0	0	0	0, 0, 0
SPT36079	Kayoro	2018	HbAA	0	0	missing	missing
SPT36085	Naaga	2018	HbAA	0	0	0	0, 0, 0
SPT36087	Naaga	2018	HbAA	0	0	0	0, 0, 0
SPT36089	Kayoro	2018	HbAA	0	0	0	0, 0, 0
SPT36090	Navrongo	2018	HbAA	0	0	0	0, 0, 0
SPT36094	Navrongo	2018	HbAA	0	0	0	0, 0, 0
SPT36095	Navrongo	2018	HbAA	0	0	0	0, 0, 0
SPT36096	Kologo	2018	HbCC	0	0	0	0, 0, 0
SPT36097	Naaga	2018	HbAA	0	0	0	0, 0, 0
SPT36099	Navrongo	2018	HbAA	0	0	0	0, 0, 0
SPT36102	Naaga	2018	HbAA	0	0	1	0, 0, 1
SPT36104	Kayoro	2018	HbAA	0	0	missing	missing
SPT36106	Navrongo	2018	HbAC	0	0	0	0, 0, 0
SPT36107	Naaga	2018	HbAA	0	0	0	0, 0, 0
SPT36108	Naaga	2018	HbAA	0	0	0	0, 0, 0
SPT36109	Naaga	2018	HbAC	0	0	0	0, 0, 0
SPT36110	Naaga	2018	HbAS	0	0	2	0, 0, 2
SPT36111	Naaga	2018	HbAA	0	0	0	0, 0, 0
SPT36113	Naaga	2018	HbAC	0	0	0	0, 0, 0
SPT36114	Kologo	2018	HbAA	0	0	0	0, 0, 0
SPT36116	Kologo	2018	HbAA	0	0	0	0, 0, 0
SPT36117	Kayoro	2018	HbAA	0	0	0	0, 0, 0
SPT36119	Kologo	2018	HbAA	0	0	0	0, 0, 0
SPT36121	Naaga	2018	HbAC	0	0	0	0, 0, 0
SPT36122	Navrongo	2018	HbAA	0	0	0	0, 0, 0
SPT36123	Kologo	2018	HbAC	0	0	0	0, 0, 0
SPT36124	Kologo	2018	HbAA	0	0	0	0, 0, 0
SPT36126	Kologo	2018	HbAA	0	0	0	0, 0, 0
SPT36127	Naaga	2018	HbAC	0	0	0	0, 0, 0
SPT36128	Kologo	2018	HbAC	0	0	2	0, 0, 2
SPT36151	Chiana	2018	HbAA	0	0	0	0, 0, 0
SPT36157	Kologo	2018	HbAA	0	0	0	0, 0, 0
SPT36159	Navrongo	2018	HbAA	0	0	0	0, 0, 0
SPT36161	Kologo	2018	HbAA	0	0	0	0, 0, 0
SPT36163	Kologo	2018	HbAA	0	0	0	0, 0, 0
SPT36165	Navrongo	2018	HbAA	0	0	0	0, 0, 0
SPT36168	Bonia	2018	HbAA	0	0	0	0, 0, 0
SPT36175	Bonia	2018	HbAS	2	2	0	2, 2, 0
SPT36179	Chiana	2018	HbAC	0	0	0	0, 0, 0
SPT36185	Kandiga	2018	HbAA	0	0	2	0, 0, 2
SPT36187	Kayoro	2018	HbAA	0	0	0	0, 0, 0
SPT36189	Chiana	2018	HbAA	0	0	0	0, 0, 0
SPT36190	Navrongo	2018	HbAA	0	0	0	0, 0, 0
SPT36194	Kayoro	2018	HbAA	0	0	0	0, 0, 0
SPT36200	Chiana	2018	HbAA	0	0	0	0, 0, 0
SPT36205	Kayoro	2018	HbAA	0	0	0	0, 0, 0
SPT36210	Kandiga	2018	HbAA	0	0	0	0, 0, 0
SPT36211	Navrongo	2018	HbAA	0	0	0	0, 0, 0
SPT36217	Kandiga	2018	HbAA	0	0	0	0, 0, 0
SPT36221	Chiana	2018	HbAA	0	0	0	0, 0, 0
SPT36230	Navrongo	2018	HbAA	0	0	0	0, 0, 0
SPT36233	Kayoro	2018	HbAA	0	0	1	0, 0, 1
SPT36238	Kayoro	2018	HbCC	0	0	0	0, 0, 0
SPT36242	Navrongo	2018	HbAA	0	0	0	0, 0, 0
SPT36243	Chiana	2018	HbAC	0	0	0	0, 0, 0
SPT36245	Chiana	2018	HbAA	0	0	0	0, 0, 0
SPT36247	Chiana	2018	HbAA	0	0	0	0, 0, 0
SPT36250	Kologo	2018	HbAA	0	0	0	0, 0, 0
SPT36251	Kologo	2018	HbAA	0	0	0	0, 0, 0
SPT36253	Navrongo	2018	HbAA	0	0	0	0, 0, 0
SPT36254	Navrongo	2018	HbAC	0	0	2	0, 0, 2
SPT36255	Naaga	2018	HbAA	0	0	2	0, 0, 2
SPT36258	Naaga	2018	HbAA	2	2	2	2, 2, 2
SPT36260	Naaga	2018	HbAA	0	0	0	0, 0, 0
SPT36262	Navrongo	2018	HbAC	0	0	0	0, 0, 0
SPT36263	Chiana	2018	HbAC	0	0	0	0, 0, 0
SPT36264	Chiana	2018	HbAA	0	0	0	0, 0, 0
SPT36265	Navrongo	2018	HbAA	0	0	0	0, 0, 0
SPT36266	Navrongo	2018	HbAA	0	0	0	0, 0, 0
SPT36269	Navrongo	2018	HbAC	0	0	0	0, 0, 0
SPT36270	Chiana	2018	HbAC	0	0	0	0, 0, 0
SPT36271	Chiana	2018	HbAA	0	0	0	0, 0, 0
SPT36273	Navrongo	2018	HbAA	0	0	0	0, 0, 0
SPT36277	Naaga	2018	HbAC	0	0	0	0, 0, 0
SPT36281	Naaga	2018	HbAA	2	1	1	2, 1, 1
SPT36283	Kologo	2018	HbAA	0	0	0	0, 0, 0
SPT36285	Chiana	2018	HbAA	0	0	0	0, 0, 0
SPT36287	Kologo	2018	HbSC	0	0	0	0, 0, 0
SPT36290	Navrongo	2018	HbAC	0	0	0	0, 0, 0
SPT36291	Kologo	2018	HbAA	0	0	0	0, 0, 0
SPT36292	Kologo	2018	HbAA	0	0	0	0, 0, 0
SPT36293	Navrongo	2018	HbAA	0	0	0	0, 0, 0
SPT36294	Naaga	2018	HbAA	0	0	0	0, 0, 0
SPT36296	Navrongo	2018	HbAA	0	0	0	0, 0, 0
SPT36298	Kologo	2018	HbAA	0	0	0	0, 0, 0
SPT36301	Naaga	2018	HbAC	0	0	0	0, 0, 0
SPT36302	Chiana	2018	HbAA	1	0	0	1, 0, 0
SPT36306	Naaga	2018	HbAA	0	0	1	0, 0, 1
SPT36307	Navrongo	2018	HbAA	2	0	0	2, 0, 0
SPT36310	Kologo	2018	HbAS	1	2	2	1, 2, 2
SPT36311	Chiana	2018	HbAA	0	0	0	0, 0, 0
SPT36314	Naaga	2018	HbAA	0	0	0	0, 0, 0
SPT36316	Chiana	2018	HbAS	2	2	2	2, 2, 2
SPT36317	Chiana	2018	HbAA	0	0	0	0, 0, 0
SPT36319	Navrongo	2018	HbAA	0	0	0	0, 0, 0
SPT36344	Navrongo	2018	HbAA	0	0	0	0, 0, 0
SPT36350	Kologo	2018	HbAA	0	0	1	0, 0, 1
SPT36356	Naaga	2018	HbAA	0	0	0	0, 0, 0
SPT36357	Chiana	2018	HbAA	0	0	0	0, 0, 0
SPT36358	Chiana	2018	HbAA	0	0	2	0, 0, 2
SPT36361	Chiana	2018	HbAA	0	0	0	0, 0, 0
SPT36363	Naaga	2018	HbAA	0	0	0	0, 0, 0
SPT36369	Navrongo	2018	HbAA	0	0	0	0, 0, 0
SPT36375	Naaga	2018	HbAA	0	0	0	0, 0, 0
SPT36379	Navrongo	2018	HbAA	0	0	0	0, 0, 0
SPT36384	Bonia	2018	HbAA	0	0	0	0, 0, 0
SPT36386	Bonia	2018	HbAA	0	0	0	0, 0, 0
SPT36415	Bonia	2018	HbAC	0	0	0	0, 0, 0
SPT36446	Navrongo	2018	NA	2	2	0	2, 2, 0
SPT36477	Kandiga	2018	NA	0	0	1	0, 0, 1
SPT36483	Kandiga	2018	NA	0	0	0	0, 0, 0
SPT36485	Kandiga	2018	NA	0	0	0	0, 0, 0
SPT36495	Naaga	2018	NA	0	0	0	0, 0, 0
SPT40497	Navrongo	2018	HbAC	0	0	0	0, 0, 0
SPT40498	Naaga	2018	HbAA	0	0	0	0, 0, 0
SPT40499	Chiana	2018	HbAA	0	0	0	0, 0, 0
SPT40501	Chiana	2018	HbAA	0	0	0	0, 0, 0
SPT40502	Chiana	2018	HbAA	0	0	0	0, 0, 0
SPT40503	Kologo	2018	HbAA	0	0	0	0, 0, 0
SPT40505	Naaga	2018	HbAC	0	0	0	0, 0, 0
SPT40506	Naaga	2018	HbAA	0	0	0	0, 0, 0
SPT40508	Chiana	2018	HbAA	0	0	0	0, 0, 0
SPT40509	Chiana	2018	HbAA	0	0	0	0, 0, 0
SPT40510	Chiana	2018	HbAA	0	0	0	0, 0, 0
SPT40511	Chiana	2018	HbAA	0	0	0	0, 0, 0
SPT40513	Naaga	2018	HbAC	0	0	1	0, 0, 1
SPT40514	Chiana	2018	HbAA	0	0	0	0, 0, 0
SPT40515	Chiana	2018	HbAA	0	0	0	0, 0, 0
SPT40516	Naaga	2018	HbAA	0	0	0	0, 0, 0
SPT40517	Naaga	2018	HbAA	0	0	0	0, 0, 0
SPT40518	Chiana	2018	HbAA	0	0	0	0, 0, 0
SPT40519	Naaga	2018	HbAA	0	1	2	0, 1, 2
SPT40520	Naaga	2018	HbAC	0	0	0	0, 0, 0
SPT40521	Naaga	2018	HbAA	0	0	0	0, 0, 0
SPT40523	Naaga	2018	HbAA	0	0	0	0, 0, 0
SPT40524	Naaga	2018	HbAA	0	0	0	0, 0, 0
SPT40525	Chiana	2018	HbAA	0	0	0	0, 0, 0
SPT40527	Chiana	2018	HbAA	0	0	missing	missing
SPT40528	Chiana	2018	HbAA	0	0	0	0, 0, 0
SPT40529	Chiana	2018	HbAA	0	0	0	0, 0, 0
SPT40530	Chiana	2018	HbAA	0	0	0	0, 0, 0
SPT40532	Naaga	2018	HbAA	2	2	0	2, 2, 0
SPT40533	Naaga	2018	HbAA	0	0	0	0, 0, 0
SPT40534	Chiana	2018	HbAA	0	0	0	0, 0, 0
SPT40536	Naaga	2018	HbAA	0	0	0	0, 0, 0
SPT40537	Naaga	2018	HbAC	0	0	0	0, 0, 0
SPT40538	Naaga	2018	HbAA	0	0	0	0, 0, 0
SPT40539	Naaga	2018	HbAC	0	0	0	0, 0, 0
SPT40540	Chiana	2018	HbAA	0	0	0	0, 0, 0
SPT40541	Chiana	2018	HbAA	0	0	0	0, 0, 0
SPT40542	Chiana	2018	HbAA	0	0	0	0, 0, 0
SPT40543	Naaga	2018	HbAA	0	0	0	0, 0, 0
SPT40544	Chiana	2018	HbAA	0	0	0	0, 0, 0
SPT40545	Chiana	2018	HbAC	0	0	0	0, 0, 0
SPT40547	Naaga	2018	HbAC	0	0	0	0, 0, 0
SPT40548	Naaga	2018	HbAC	0	0	0	0, 0, 0
SPT40549	Naaga	2018	HbAA	0	0	0	0, 0, 0
SPT40550	Naaga	2018	HbAA	0	0	0	0, 0, 0
SPT40551	Naaga	2018	HbAA	0	0	0	0, 0, 0
SPT40552	Naaga	2018	HbAA	0	0	0	0, 0, 0
SPT40553	Naaga	2018	HbAA	0	0	0	0, 0, 0
SPT40554	Naaga	2018	HbAA	0	0	1	0, 0, 1
SPT40555	Chiana	2018	HbAA	0	0	0	0, 0, 0
SPT40559	Bonia	2018	HbAA	0	0	0	0, 0, 0
SPT40560	Kologo	2018	HbAA	0	0	0	0, 0, 0
SPT40561	Kologo	2018	HbAA	0	0	0	0, 0, 0
SPT40562	Navrongo	2018	HbAC	0	0	0	0, 0, 0
SPT40565	Bonia	2018	HbAC	0	0	0	0, 0, 0
SPT40568	Navrongo	2018	HbAA	0	0	0	0, 0, 0
SPT40576	Navrongo	2018	HbAA	0	0	0	0, 0, 0
SPT40580	Bonia	2018	HbAC	2	2	2	2, 2, 2
SPT40582	Navrongo	2018	HbAA	0	0	0	0, 0, 0
SPT40588	Bonia	2018	HbAA	0	0	0	0, 0, 0
SPT40589	Naaga	2018	HbAC	0	0	0	0, 0, 0
SPT40590	Bonia	2018	HbAA	0	0	0	0, 0, 0
SPT40596	Bonia	2018	HbAC	0	0	0	0, 0, 0
SPT40597	Navrongo	2018	HbAC	0	0	0	0, 0, 0
SPT40599	Bonia	2018	HbAA	0	0	0	0, 0, 0
SPT40600	Navrongo	2018	HbAC	0	0	0	0, 0, 0
SPT40601	Navrongo	2018	HbAC	0	0	0	0, 0, 0
SPT40602	Kayoro	2018	HbAA	0	0	0	0, 0, 0
SPT40603	Navrongo	2018	HbAA	0	0	0	0, 0, 0
SPT40604	Navrongo	2018	HbAA	0	0	0	0, 0, 0
SPT40605	Navrongo	2018	HbAA	0	0	1	0, 0, 1
SPT40606	Navrongo	2018	HbAA	0	0	0	0, 0, 0
SPT40607	Navrongo	2018	HbAA	0	0	0	0, 0, 0
SPT40608	Navrongo	2018	HbAC	0	0	0	0, 0, 0
SPT40609	Navrongo	2018	HbAA	0	0	0	0, 0, 0
SPT40610	Navrongo	2018	HbAA	0	0	0	0, 0, 0
SPT40616	Navrongo	2018	HbAA	0	0	0	0, 0, 0
SPT40617	Navrongo	2018	HbAA	0	0	0	0, 0, 0
SPT40618	Navrongo	2018	HbAA	0	0	0	0, 0, 0
SPT40619	Navrongo	2018	HbAA	0	0	0	0, 0, 0
SPT40620	Navrongo	2018	HbAA	0	0	0	0, 0, 0
SPT40621	Bonia	2018	HbAA	0	0	0	0, 0, 0
SPT40622	Kayoro	2018	HbAC	0	0	0	0, 0, 0
SPT40623	Navrongo	2018	HbAC	0	0	missing	missing
SPT40626	Navrongo	2018	HbAA	0	0	0	0, 0, 0
SPT40627	Navrongo	2018	HbAA	0	0	0	0, 0, 0
SPT40630	Kayoro	2018	HbAS	0	2	0	0, 2, 0
SPT40631	Navrongo	2018	HbAC	0	0	0	0, 0, 0
SPT40632	Navrongo	2018	HbAC	0	0	0	0, 0, 0
SPT40633	Navrongo	2018	HbAC	0	0	0	0, 0, 0
SPT40634	Bonia	2018	HbAA	0	0	0	0, 0, 0
SPT40635	Navrongo	2018	HbAA	0	2	0	0, 2, 0
SPT40637	Kologo	2018	HbAA	0	0	0	0, 0, 0
SPT40638	Chiana	2018	HbAA	0	0	0	0, 0, 0
SPT40639	Kologo	2018	HbAC	0	0	0	0, 0, 0
SPT40640	Kologo	2018	HbAA	0	0	0	0, 0, 0
SPT40642	Kologo	2018	HbAA	0	1	1	0, 1, 1
SPT40643	Kologo	2018	HbAA	0	0	0	0, 0, 0
SPT40644	Kologo	2018	HbAA	0	0	0	0, 0, 0
SPT40645	Kologo	2018	HbAC	0	1	0	0, 1, 0
SPT40646	Kologo	2018	HbAA	0	0	0	0, 0, 0
SPT40647	Kologo	2018	HbAA	0	0	0	0, 0, 0
SPT40648	Kologo	2018	HbAA	0	0	0	0, 0, 0
SPT40649	Kologo	2018	HbAA	0	0	0	0, 0, 0
SPT40650	Kologo	2018	HbAC	0	0	0	0, 0, 0
SPT40651	Kologo	2018	HbAC	1	1	2	1, 1, 2
SPT40652	Kologo	2018	HbAA	0	0	0	0, 0, 0
SPT40653	Naaga	2018	HbAC	0	2	0	0, 2, 0
SPT40655	Kologo	2018	HbAA	0	0	0	0, 0, 0
SPT40656	Kologo	2018	HbAA	0	0	0	0, 0, 0
SPT40657	Kologo	2018	HbAC	0	0	0	0, 0, 0
SPT40659	Kologo	2018	HbAC	0	0	0	0, 0, 0
SPT40660	Kologo	2018	HbAA	0	0	0	0, 0, 0
SPT40661	Kologo	2018	HbAC	0	0	0	0, 0, 0
SPT40663	Kologo	2018	HbAA	0	0	0	0, 0, 0
SPT40664	Kologo	2018	HbAC	0	0	0	0, 0, 0
SPT40665	Kologo	2018	HbAA	0	0	0	0, 0, 0
SPT40666	Kayoro	2018	HbAA	0	0	0	0, 0, 0
SPT40668	Chiana	2018	HbAA	0	0	0	0, 0, 0
SPT40669	Chiana	2018	HbAA	0	0	0	0, 0, 0
SPT40670	Bonia	2018	HbAA	0	0	0	0, 0, 0
SPT40672	Chiana	2018	HbAA	0	0	0	0, 0, 0
SPT40673	Chiana	2018	HbAA	0	0	0	0, 0, 0
SPT40674	Kayoro	2018	HbAA	0	0	0	0, 0, 0
SPT40675	Kayoro	2018	HbAA	0	0	0	0, 0, 0
SPT40676	Chiana	2018	HbAC	0	0	0	0, 0, 0
SPT40677	Chiana	2018	HbAA	0	0	0	0, 0, 0
SPT40678	Kayoro	2018	HbAA	0	0	0	0, 0, 0
SPT40679	Chiana	2018	HbAA	0	0	0	0, 0, 0
SPT40680	Chiana	2018	HbAA	0	0	0	0, 0, 0
SPT40681	Kayoro	2018	HbAA	0	0	0	0, 0, 0
SPT40682	Kayoro	2018	HbAC	0	0	0	0, 0, 0
SPT40683	Kayoro	2018	HbAA	1	1	0	1, 1, 0
SPT40684	Chiana	2018	HbAA	0	0	0	0, 0, 0
SPT40685	Chiana	2018	HbAA	0	0	0	0, 0, 0
SPT40686	Chiana	2018	HbAA	0	0	0	0, 0, 0
SPT40687	Navrongo	2018	HbAA	0	0	0	0, 0, 0
SPT40689	Chiana	2018	HbAA	0	0	0	0, 0, 0
SPT40690	Kayoro	2018	HbAA	0	0	0	0, 0, 0
SPT40692	Chiana	2018	HbAA	0	0	0	0, 0, 0
SPT40693	Chiana	2018	HbAA	2	2	0	2, 2, 0
SPT40695	Chiana	2018	HbAA	0	0	0	0, 0, 0
SPT40696	Bonia	2018	HbAC	0	0	0	0, 0, 0
SPT40701	Navrongo	2018	HbAA	0	0	0	0, 0, 0
SPT40705	Navrongo	2018	HbAC	0	0	0	0, 0, 0
SPT40707	Navrongo	2018	HbAA	0	0	0	0, 0, 0
SPT40713	Navrongo	2018	HbAC	1	0	1	1, 0, 1
SPT40716	Naaga	2018	HbAA	0	0	0	0, 0, 0
SPT40717	Naaga	2018	HbAC	0	0	0	0, 0, 0
SPT40718	Naaga	2018	HbAA	0	0	0	0, 0, 0
SPT40720	Naaga	2018	HbAA	0	0	0	0, 0, 0
SPT40727	Navrongo	2018	HbAC	0	0	0	0, 0, 0
SPT40729	Navrongo	2018	HbAC	0	0	0	0, 0, 0
SPT40733	Naaga	2018	HbAA	0	0	0	0, 0, 0
SPT40736	Chiana	2018	HbAC	0	0	0	0, 0, 0
SPT40737	Navrongo	2018	HbAA	0	0	0	0, 0, 0
SPT40742	Kologo	2018	HbAC	0	1	1	0, 1, 1
SPT40744	Naaga	2018	HbAC	0	0	0	0, 0, 0
SPT40748	Navrongo	2018	HbAA	0	0	0	0, 0, 0
SPT40749	Naaga	2018	HbAC	0	0	0	0, 0, 0
SPT40750	Navrongo	2018	HbAC	0	0	0	0, 0, 0
SPT40752	Bonia	2018	HbAA	0	0	0	0, 0, 0
SPT40753	Bonia	2018	HbAA	0	0	0	0, 0, 0
SPT40755	Kandiga	2018	HbAA	0	0	0	0, 0, 0
SPT40756	Bonia	2018	HbAA	0	0	0	0, 0, 0
SPT40759	Navrongo	2018	HbAA	0	0	0	0, 0, 0
SPT40760	Navrongo	2018	HbAC	0	0	0	0, 0, 0
SPT40770	Bonia	2018	HbAA	0	0	0	0, 0, 0
SPT40771	Bonia	2018	HbAC	0	0	0	0, 0, 0
SPT40772	Kandiga	2018	HbAA	0	0	0	0, 0, 0
SPT40773	Kandiga	2018	HbAA	0	0	0	0, 0, 0
SPT40774	Kandiga	2018	HbAA	0	0	0	0, 0, 0
SPT40776	Bonia	2018	HbAA	0	0	0	0, 0, 0
SPT40777	Kandiga	2018	HbAA	0	0	0	0, 0, 0
SPT40779	Kandiga	2018	HbAA	0	0	0	0, 0, 0
SPT40780	Bonia	2018	HbAA	0	0	0	0, 0, 0
SPT40781	Bonia	2018	HbAC	0	0	0	0, 0, 0
SPT40782	Kandiga	2018	HbAA	0	0	1	0, 0, 1
SPT40783	Bonia	2018	HbAA	0	2	0	0, 2, 0
SPT40786	Bonia	2018	HbAA	0	0	0	0, 0, 0
SPT40787	Kandiga	2018	HbAC	0	0	0	0, 0, 0
SPT40789	Kandiga	2018	HbAC	0	0	0	0, 0, 0
SPT40791	Bonia	2018	HbAA	0	0	0	0, 0, 0
SPT40794	Bonia	2018	HbAA	0	0	0	0, 0, 0
SPT40795	Kandiga	2018	HbAA	0	0	1	0, 0, 1
SPT40798	Bonia	2018	HbAC	0	0	2	0, 0, 2
SPT40799	Bonia	2018	HbAA	0	0	0	0, 0, 0
SPT40800	Navrongo	2018	HbAA	2	2	1	2, 2, 1
SPT40801	Bonia	2018	HbAA	0	0	0	0, 0, 0
SPT40802	Navrongo	2018	HbAA	0	0	0	0, 0, 0
SPT40803	Navrongo	2018	HbAA	0	0	0	0, 0, 0
SPT40804	Bonia	2018	HbAC	0	0	0	0, 0, 0
SPT40807	Kandiga	2018	HbAA	0	0	0	0, 0, 0
SPT40808	Bonia	2018	HbAC	0	0	0	0, 0, 0
SPT40810	Bonia	2018	HbAA	0	0	0	0, 0, 0
SPT40812	Bonia	2018	HbAC	0	0	0	0, 0, 0
SPT40814	Bonia	2018	HbAA	0	0	0	0, 0, 0
SPT40815	Bonia	2018	HbAA	0	0	0	0, 0, 0
SPT40816	Navrongo	2018	HbAA	0	0	0	0, 0, 0
SPT40817	Navrongo	2018	HbAA	0	0	0	0, 0, 0
SPT40818	Bonia	2018	HbAA	0	0	0	0, 0, 0
SPT40820	Navrongo	2018	HbAA	0	0	1	0, 0, 1
SPT40821	Bonia	2018	HbAC	0	0	0	0, 0, 0
SPT40824	Navrongo	2018	HbAA	0	0	0	0, 0, 0
SPT40825	Navrongo	2018	HbAA	0	0	0	0, 0, 0
SPT40826	Navrongo	2018	HbAA	0	0	0	0, 0, 0
SPT40827	Navrongo	2018	HbAA	0	0	0	0, 0, 0
SPT40828	Navrongo	2018	HbAC	0	0	0	0, 0, 0
SPT40829	Navrongo	2018	HbAA	0	0	2	0, 0, 2
SPT40830	Bonia	2018	HbAA	0	0	0	0, 0, 0
SPT40831	Navrongo	2018	HbAA	0	0	0	0, 0, 0
SPT40832	Bonia	2018	HbAA	0	0	0	0, 0, 0
SPT40834	Bonia	2018	HbAA	0	0	0	0, 0, 0
SPT40835	Bonia	2018	HbAA	0	0	0	0, 0, 0
SPT40836	Bonia	2018	HbAC	0	0	0	0, 0, 0
SPT40838	Bonia	2018	HbAA	0	0	0	0, 0, 0
SPT40840	Bonia	2018	HbAC	1	1	1	1, 1, 1
SPT40841	Navrongo	2018	HbAA	0	0	0	0, 0, 0
SPT40842	Navrongo	2018	HbAA	0	0	0	0, 0, 0
SPT40843	Navrongo	2018	HbAC	0	0	0	0, 0, 0
SPT40844	Navrongo	2018	HbAA	0	0	0	0, 0, 0
SPT40845	Bonia	2018	HbAC	0	0	0	0, 0, 0
SPT40847	Bonia	2018	HbAC	0	0	0	0, 0, 0
SPT40848	Bonia	2018	HbAA	0	0	0	0, 0, 0
SPT40849	Navrongo	2018	HbAA	0	0	0	0, 0, 0
SPT40850	Navrongo	2018	HbAA	0	0	0	0, 0, 0
SPT40852	Bonia	2018	HbAA	0	0	0	0, 0, 0
SPT40853	Bonia	2018	HbAA	0	0	0	0, 0, 0
SPT40854	Navrongo	2018	HbAC	0	0	0	0, 0, 0
SPT40855	Navrongo	2018	HbAA	0	0	0	0, 0, 0
SPT40856	Bonia	2018	HbAA	0	0	0	0, 0, 0
SPT40857	Bonia	2018	HbAC	0	0	0	0, 0, 0
SPT40858	Bonia	2018	HbAA	0	0	0	0, 0, 0
SPT40860	Bonia	2018	HbAA	0	0	0	0, 0, 0
SPT40861	Navrongo	2018	HbAA	0	0	0	0, 0, 0
SPT40863	Navrongo	2018	HbAA	0	0	0	0, 0, 0
SPT40864	Bonia	2018	HbAA	0	0	0	0, 0, 0
SPT40865	Navrongo	2018	HbAC	0	0	0	0, 0, 0
SPT40867	Bonia	2018	HbCC	0	0	0	0, 0, 0
SPT40868	Bonia	2018	HbAA	0	1	0	0, 1, 0
SPT40870	Bonia	2018	HbAA	0	0	0	0, 0, 0
SPT40871	Kologo	2018	HbAA	0	0	0	0, 0, 0
SPT40873	Kologo	2018	HbAA	0	0	0	0, 0, 0
SPT40875	Kologo	2018	HbAA	0	0	0	0, 0, 0
SPT40877	Kologo	2018	HbAA	0	0	0	0, 0, 0
SPT40878	Kologo	2018	HbAC	0	0	0	0, 0, 0
SPT40883	Kologo	2018	HbAA	0	0	0	0, 0, 0
SPT40887	Kologo	2018	HbAA	0	0	0	0, 0, 0
SPT40890	Kologo	2018	HbAA	0	0	0	0, 0, 0
SPT40892	Kologo	2018	HbAS	0	0	0	0, 0, 0
SPT40893	Kologo	2018	HbAA	0	0	0	0, 0, 0
SPT40894	Kologo	2018	HbAA	0	0	0	0, 0, 0
SPT40896	Kologo	2018	HbAA	0	0	0	0, 0, 0
SPT40908	Kologo	2018	HbAA	0	0	0	0, 0, 0
SPT40909	Kologo	2018	HbAA	0	0	0	0, 0, 0
SPT40910	Bonia	2018	HbAA	0	0	0	0, 0, 0
SPT40915	Kologo	2018	HbAA	0	0	0	0, 0, 0
SPT40916	Kologo	2018	HbAC	0	0	0	0, 0, 0
SPT40917	Kologo	2018	HbAA	0	0	0	0, 0, 0
SPT40920	Chiana	2018	HbSC	0	0	0	0, 0, 0
SPT40921	Kologo	2018	HbAA	0	0	0	0, 0, 0
SPT40922	Kologo	2018	HbAA	0	0	0	0, 0, 0
SPT40923	Bonia	2018	HbAA	0	0	0	0, 0, 0
SPT40925	Kologo	2018	HbAA	0	0	1	0, 0, 1
SPT40932	Bonia	2018	HbAC	0	0	0	0, 0, 0
SPT40934	Navrongo	2018	HbAA	0	0	0	0, 0, 0
SPT40937	Navrongo	2018	HbAA	0	0	0	0, 0, 0
SPT40938	Bonia	2018	HbAS	0	0	0	0, 0, 0
SPT40939	Navrongo	2018	HbAA	0	0	0	0, 0, 0
SPT40940	Bonia	2018	HbAA	0	0	0	0, 0, 0
SPT40941	Navrongo	2018	HbAA	0	0	0	0, 0, 0
SPT40944	Navrongo	2018	HbAA	0	0	0	0, 0, 0
SPT40945	Navrongo	2018	HbAA	0	0	0	0, 0, 0
SPT40947	Bonia	2018	HbAA	0	0	0	0, 0, 0
SPT40948	Navrongo	2018	HbAA	0	0	0	0, 0, 0
SPT40953	Navrongo	2018	HbAA	0	0	0	0, 0, 0
SPT40954	Chiana	2018	HbAA	0	0	0	0, 0, 0
SPT40955	Bonia	2018	HbAA	0	0	0	0, 0, 0
SPT40956	Navrongo	2018	HbAC	0	0	0	0, 0, 0
SPT40958	Chiana	2018	HbAA	0	0	0	0, 0, 0
SPT40959	Navrongo	2018	HbAA	0	0	0	0, 0, 0
SPT40960	Bonia	2018	HbAA	0	0	0	0, 0, 0
SPT40961	Navrongo	2018	HbAA	0	0	0	0, 0, 0
SPT40962	Navrongo	2018	HbAC	0	0	1	0, 0, 1
SPT40963	Chiana	2018	HbAA	0	0	0	0, 0, 0
SPT40966	Bonia	2018	HbAA	0	0	0	0, 0, 0
SPT40967	Chiana	2018	HbAA	0	0	0	0, 0, 0
SPT40969	Navrongo	2018	HbAC	2	2	0	2, 2, 0
SPT40970	Bonia	2018	HbAA	0	0	0	0, 0, 0
SPT40971	Bonia	2018	HbAA	0	0	0	0, 0, 0
SPT40973	Chiana	2018	HbAA	0	0	0	0, 0, 0
SPT40975	Navrongo	2018	HbAA	0	0	0	0, 0, 0
SPT40976	Navrongo	2018	HbAA	0	0	0	0, 0, 0
SPT40978	Navrongo	2018	HbAA	0	0	0	0, 0, 0
SPT40979	Bonia	2018	HbAC	0	0	0	0, 0, 0
SPT40980	Navrongo	2018	HbAA	0	0	0	0, 0, 0
SPT40981	Chiana	2018	HbAA	0	0	0	0, 0, 0
SPT40982	Navrongo	2018	HbAC	0	0	0	0, 0, 0
SPT40983	Bonia	2018	HbAA	0	0	0	0, 0, 0
SPT40984	Navrongo	2018	HbAC	0	0	0	0, 0, 0
SPT40987	Bonia	2018	HbAA	0	0	0	0, 0, 0
SPT40988	Navrongo	2018	HbAC	0	0	0	0, 0, 0
SPT40989	Bonia	2018	HbAA	0	0	0	0, 0, 0
SPT40991	Navrongo	2018	HbAA	0	0	0	0, 0, 0
SPT40992	Navrongo	2018	HbAA	0	0	0	0, 0, 0
SPT40993	Navrongo	2018	HbAA	0	0	0	0, 0, 0
SPT40994	Naaga	2018	HbAA	0	0	0	0, 0, 0
SPT40996	Bonia	2018	HbAA	0	0	0	0, 0, 0
SPT40997	Navrongo	2018	HbAA	1	1	1	1, 1, 1
SPT40999	Navrongo	2018	HbAC	0	0	0	0, 0, 0
SPT41000	Navrongo	2018	HbAC	0	0	0	0, 0, 0
SPT41002	Navrongo	2018	HbAA	0	0	0	0, 0, 0
SPT41003	Navrongo	2018	HbAA	0	0	0	0, 0, 0
SPT41004	Navrongo	2018	HbAC	0	0	0	0, 0, 0
SPT41005	Kologo	2018	HbAA	0	0	0	0, 0, 0
SPT41006	Kologo	2018	HbAA	0	0	0	0, 0, 0
SPT41007	Naaga	2018	HbAC	0	0	0	0, 0, 0
SPT41008	Kologo	2018	HbAA	0	0	0	0, 0, 0
SPT41009	Naaga	2018	HbAA	0	0	0	0, 0, 0
SPT41010	Kologo	2018	HbAA	0	0	0	0, 0, 0
SPT41011	Naaga	2018	HbAA	0	0	0	0, 0, 0
SPT41012	Navrongo	2018	HbAA	0	0	0	0, 0, 0
SPT41013	Naaga	2018	HbAA	0	0	0	0, 0, 0
SPT41014	Navrongo	2018	HbAC	0	0	0	0, 0, 0
SPT41015	Naaga	2018	HbAC	0	0	0	0, 0, 0
SPT41016	Kandiga	2018	HbAA	0	0	0	0, 0, 0
SPT41017	Naaga	2018	HbAA	0	0	0	0, 0, 0
SPT41019	Navrongo	2018	HbAA	0	0	2	0, 0, 2
SPT41020	Naaga	2018	HbAA	0	0	0	0, 0, 0
SPT41022	Navrongo	2018	HbAA	0	0	0	0, 0, 0
SPT41023	Navrongo	2018	HbAA	0	0	0	0, 0, 0
SPT41024	Navrongo	2018	HbAA	0	0	0	0, 0, 0
SPT41025	Kologo	2018	HbAA	0	0	0	0, 0, 0
SPT41026	Navrongo	2018	HbAA	0	0	0	0, 0, 0
SPT41027	Navrongo	2018	HbAA	0	0	0	0, 0, 0
SPT41028	Kologo	2018	HbAC	0	0	0	0, 0, 0
SPT41029	Navrongo	2018	HbAA	0	0	0	0, 0, 0
SPT41030	Kologo	2018	HbAA	0	0	0	0, 0, 0
SPT41031	Kandiga	2018	HbAA	0	0	0	0, 0, 0
SPT41032	Kologo	2018	HbAC	1	1	0	1, 1, 0
SPT41035	Kandiga	2018	HbAA	0	0	0	0, 0, 0
SPT41036	Chiana	2018	HbAC	0	0	0	0, 0, 0
SPT41037	Navrongo	2018	HbAS	0	0	0	0, 0, 0
SPT41038	Naaga	2018	HbAA	0	0	0	0, 0, 0
SPT41041	Navrongo	2018	HbAC	0	0	2	0, 0, 2
SPT41042	Naaga	2018	HbAC	0	0	0	0, 0, 0
SPT41044	Navrongo	2018	HbAC	0	0	0	0, 0, 0
SPT41046	Navrongo	2018	HbAA	0	0	0	0, 0, 0
SPT41047	Kologo	2018	HbAA	2	2	0	2, 2, 0
SPT41048	Kandiga	2018	HbAC	0	0	0	0, 0, 0
SPT41049	Naaga	2018	HbAA	0	0	0	0, 0, 0
SPT41050	Naaga	2018	HbCC	0	0	0	0, 0, 0
SPT41052	Navrongo	2018	HbAA	0	0	0	0, 0, 0
SPT41053	Kologo	2018	HbAC	0	0	0	0, 0, 0
SPT41055	Naaga	2018	HbAA	0	0	0	0, 0, 0
SPT41056	Navrongo	2018	HbAC	0	0	0	0, 0, 0
SPT41058	Navrongo	2018	HbAA	0	0	0	0, 0, 0
SPT41059	Kologo	2018	HbAC	0	0	0	0, 0, 0
SPT41061	Kologo	2018	HbAA	0	0	0	0, 0, 0
SPT41062	Navrongo	2018	HbAA	0	0	0	0, 0, 0
SPT41063	Navrongo	2018	HbAC	0	0	0	0, 0, 0
SPT41064	Kologo	2018	HbAA	0	0	0	0, 0, 0
SPT41065	Navrongo	2018	HbAA	0	0	0	0, 0, 0
SPT41066	Navrongo	2018	HbAA	0	0	0	0, 0, 0
SPT41068	Navrongo	2018	HbAA	0	0	0	0, 0, 0
SPT41069	Navrongo	2018	HbAC	0	0	0	0, 0, 0
SPT41070	Kologo	2018	HbAC	0	0	0	0, 0, 0
SPT41072	Navrongo	2018	HbAC	0	0	0	0, 0, 0
SPT41073	Kologo	2018	HbAA	1	1	1	1, 1, 1
SPT41074	Kologo	2018	HbAA	0	0	0	0, 0, 0
SPT41075	Navrongo	2018	HbAC	0	0	0	0, 0, 0
SPT41076	Naaga	2018	HbAC	0	0	0	0, 0, 0
SPT41077	Bonia	2018	HbAA	0	0	0	0, 0, 0
SPT41078	Navrongo	2018	HbAA	0	0	0	0, 0, 0
SPT41080	Kandiga	2018	HbAA	0	0	0	0, 0, 0
SPT41083	Chiana	2018	HbAA	0	0	0	0, 0, 0
SPT41084	Bonia	2018	HbAC	0	0	0	0, 0, 0
SPT41085	Navrongo	2018	HbAA	0	0	0	0, 0, 0
SPT41086	Naaga	2018	HbAA	0	0	2	0, 0, 2
SPT41088	Naaga	2018	HbAA	0	0	0	0, 0, 0
SPT41089	Kandiga	2018	HbAA	0	0	0	0, 0, 0
SPT41090	Kandiga	2018	HbAA	0	0	0	0, 0, 0
SPT41091	Naaga	2018	HbAA	0	0	1	0, 0, 1
SPT41092	Navrongo	2018	HbAC	0	0	0	0, 0, 0
SPT41094	Naaga	2018	HbAA	0	0	0	0, 0, 0
SPT41096	Navrongo	2018	HbAA	0	0	0	0, 0, 0
SPT41097	Navrongo	2018	HbAA	0	0	0	0, 0, 0
SPT41098	Navrongo	2018	HbAA	0	0	0	0, 0, 0
SPT41099	Navrongo	2018	HbAA	0	0	0	0, 0, 0
SPT41101	Naaga	2018	HbAA	0	0	0	0, 0, 0
SPT41102	Chiana	2018	HbAC	0	0	0	0, 0, 0
SPT41103	Navrongo	2018	HbAC	0	0	0	0, 0, 0
SPT41104	Navrongo	2018	HbAC	0	0	0	0, 0, 0
SPT41105	Navrongo	2018	HbAA	0	0	0	0, 0, 0
SPT41106	Kologo	2018	HbAA	0	0	0	0, 0, 0
SPT41107	Navrongo	2018	HbAA	0	0	0	0, 0, 0
SPT41108	Kologo	2018	HbAA	1	0	0	1, 0, 0
SPT41109	Naaga	2018	HbAA	0	0	2	0, 0, 2
SPT41110	Navrongo	2018	HbAA	0	0	0	0, 0, 0
SPT41112	Naaga	2018	HbAA	0	0	0	0, 0, 0
SPT41113	Navrongo	2018	HbAA	0	0	0	0, 0, 0
SPT41114	Navrongo	2018	HbAA	0	0	0	0, 0, 0
SPT41115	Bonia	2018	HbAA	0	0	0	0, 0, 0
SPT41117	Navrongo	2018	HbAA	0	0	0	0, 0, 0
SPT41118	Navrongo	2018	HbAA	0	0	0	0, 0, 0
SPT41120	Navrongo	2018	HbAC	0	0	0	0, 0, 0
SPT41121	Navrongo	2018	HbAA	0	0	0	0, 0, 0
SPT41123	Navrongo	2018	HbAA	0	0	0	0, 0, 0
SPT41124	Navrongo	2018	HbAC	0	0	0	0, 0, 0
SPT41125	Kandiga	2018	HbAC	0	0	0	0, 0, 0
SPT41126	Navrongo	2018	HbAA	0	0	0	0, 0, 0
SPT41128	Naaga	2018	HbAA	0	0	0	0, 0, 0
SPT41129	Navrongo	2018	HbAA	0	0	0	0, 0, 0
SPT41130	Navrongo	2018	HbAC	0	0	0	0, 0, 0
SPT41131	Navrongo	2018	HbAC	0	0	0	0, 0, 0
SPT41132	Navrongo	2018	HbCC	0	0	0	0, 0, 0
SPT41133	Chiana	2018	HbAA	0	0	0	0, 0, 0
SPT41135	Kologo	2018	HbAA	0	0	0	0, 0, 0
SPT41136	Naaga	2018	HbAA	0	0	0	0, 0, 0
SPT41137	Navrongo	2018	HbAC	0	2	0	0, 2, 0
SPT41138	Navrongo	2018	HbAC	0	0	0	0, 0, 0
SPT41139	Kologo	2018	HbAA	0	0	0	0, 0, 0
SPT41140	Navrongo	2018	HbAA	0	0	0	0, 0, 0
SPT41141	Navrongo	2018	HbAA	0	0	0	0, 0, 0
SPT41142	Kandiga	2018	HbAC	2	2	0	2, 2, 0
SPT41143	Navrongo	2018	HbAA	0	0	0	0, 0, 0
SPT41144	Chiana	2018	HbAC	0	0	0	0, 0, 0
SPT41145	Kologo	2018	HbAA	0	0	0	0, 0, 0
SPT41146	Navrongo	2018	HbAA	0	0	0	0, 0, 0
SPT41147	Naaga	2018	HbAA	0	0	0	0, 0, 0
SPT41151	Navrongo	2018	HbAA	0	0	0	0, 0, 0
SPT41152	Kandiga	2018	HbAA	0	0	0	0, 0, 0
SPT41154	Chiana	2018	HbAA	0	0	0	0, 0, 0
SPT41250	Bonia	2018	HbAC	0	0	0	0, 0, 0
SPT41251	Kologo	2018	HbAC	2	2	2	2, 2, 2
SPT41253	Naaga	2018	HbAA	0	0	0	0, 0, 0
SPT41254	Bonia	2018	HbAA	0	0	0	0, 0, 0
SPT41255	Kologo	2018	HbAA	0	0	0	0, 0, 0
